# Supplementary material for: Viperin is anti-viral in vitro but is dispensable for restricting dengue virus replication or induction of innate and inflammatory responses in vivo
Source: J Gen Virol. 2021 Oct 19;102(10):001669. doi: 10.1099/jgv.0.001669 (PMC8604189; doi:10.1099/jgv.0.001669)
Supplement: Supplementary material 2 [file jgv-102-1669-s002.xlsx]

## Sheet: Legend info
Supplementary Table 1. Raw data from NanoString nCounter analysis. Total RNA was extracted from WT (n=4 mock; n=4 DENV) and vip-/- (n=4 mock; n=3 DENA) mouse brain and subjected to NanoString nCounter analysis against a panel of mouse inflammatory-related genes. Xls worksheets representing (i) normalised data = raw counts normalised against housekeeping genes; (ii) comparison of WT mock vs WT DEN…

## Sheet: normalised data
Probe Name	20200807_31020885528-JILL-cartridge1-FOV555_01_01.RCC	20200807_31020885528-JILL-cartridge1-FOV555_02_02.RCC	20200807_31020885528-JILL-cartridge1-FOV555_03_03.RCC	20200807_31020885528-JILL-cartridge1-FOV555_04_04.RCC	20200807_31020885528-JILL-cartridge1-FOV555_05_05.RCC	20200807_31020885528-JILL-cartridge1-FOV555_06_06.RCC	20200807_31020885528-JILL-cartridge1-FOV555_07_07.RCC	20200807_31020885528-JILL-cartridge1-FOV555_08_08.RCC	20200807_31020885528-JILL-cartridge1-FOV555_09_09.RCC	20200807_31020885528-JILL-cartridge1-FOV555_10_10.RCC	20200807_31020885528-JILL-cartridge1-FOV555_11_11.RCC	20200807_31020885528-JILL-cartridge1-FOV555_12_12.RCC	20200807_31020885527-JILL-cartridge2-FOV555_14_02.RCC	20200807_31020885527-JILL-cartridge2-FOV555_16_04.RCC	20200811_31020896761-JILL-cartridge3-FOV555_13_04.RCC
	WT m	WT m	WT m	WT m	WT DV	WT DV	WT DV	WT DV	vip m	vip m	vip m	vip m	vip DV	vip DV	vip DV
Ager	94.41	90.7	126.36	101.63	44.17	35.03	36.34	34.31	103.23	88.24	90.07	102.14	21.67	24.75	31.81
Alox12	16	13.16	3.1	16.99	1.24	1	1	1.13	12.56	8.22	24.68	14.22	2.52	1.52	1
Alox15	11.39	17.08	13.2	34.11	19.4	5.86	13.78	17.29	15.84	15.59	27.61	12.98	9.08	14.14	15.08
Alox5	89.8	66.16	75.84	77.86	15.68	27.07	16.49	27.5	92.31	72.45	91.05	84.8	24.19	8.08	17.65
Areg	44.83	38.68	44.52	32.2	41.69	35.03	24.61	27.5	37.69	50.34	54.94	47.65	59.43	47.49	13.8
Arg1	43.68	44.56	83.92	54.08	441.69	131.37	178.97	234.01	56.26	84.03	55.91	36.51	170.18	400.65	486.57
Atf2	47779.2	48836.2	46359.1	41932.6	21169	21226	22317.9	19760.9	34193.3	46565.1	44048.3	38294.5	17382.7	12746.1	10070.8
Bcl2l1	5460.49	5901.45	6439.91	5761.32	3143.91	2901.44	2868.03	3051.28	6065.85	5483.27	5128.73	5552	1763.56	1843.61	1788.49
Bcl6	1626.75	1506.09	1952.02	1214.36	1345.73	1097.45	1037.41	1342.54	1408.72	1307.49	1190.9	1477.92	650.97	808.38	853.86
Birc2	8377.59	9033.56	9659.83	8015.31	5973.67	5484.13	5600.43	6224.83	7536.29	8303.98	7332.35	7165.53	3653.98	3495.73	3464.77
C1qa	5146.87	4808	4593.03	4388.96	10449.3	7719.46	7949.18	8255.81	4608.52	4572.52	5096.52	4713.65	5013.26	5826.9	6845.62
C1qb	5612.69	5147.62	5149.72	5167.87	12349	9764.75	9863.75	10535.3	5840.8	4993.68	5635.23	5938.35	6583.98	7886.75	8964.45
C1ra	125.54	114.25	89.98	95.93	1956.27	1040.88	1203.5	1555.85	106.51	102.98	108.61	113.28	630.83	1013	1147.18
C1s	413.79	427.37	413.29	385.99	1742.03	1133.69	1467.98	1799.79	391.64	410.43	440.42	373.33	482.31	881.13	1087.36
C2	251.22	329.21	417.33	356.51	2064.01	1351.12	1383.13	2249.1	349.04	290.4	313.55	203.68	827.17	1370.7	1506.11
C3	27.53	67.14	69.78	82.61	1465.86	811.96	867.71	1143.98	126.18	39.81	56.89	47.65	449.59	735.62	955.5
C3ar1	469.14	517.67	430.47	471.59	3304.9	1282.18	1362.37	2043.73	469.21	485.18	480.44	486.02	912.75	1878.47	1980.82
C4a	1454.95	1497.25	1784.31	1452.12	17040.1	13579.6	13895.1	17369.1	2084.95	1229.58	1155.77	1269.88	9662.51	9478.25	10753.9
C6	1.15	1	1.01	1	5.77	14.7	10.17	19.56	1.64	1.05	3.21	1.24	2.52	5.05	9.29
C7	124.39	119.16	94.03	75.95	112.28	113.69	121.2	129.62	39.87	129.3	114.47	138.05	94.67	62.64	54.96
C8a	4.47	7.27	15.22	12.23	10.73	12.05	4.75	4.81	9.28	10.33	17.85	1.24	11.6	2.02	1.57
C8b	71.35	66.16	58.66	68.34	30.54	28.84	33.64	25.23	50.8	78.76	79.33	74.9	41.81	26.27	20.87
C9	11.39	3.34	2.09	6.53	2.06	4.98	1	1.13	1.64	10.33	4.19	1.24	2.52	3.53	8.65
Ccl11	28.69	25.92	40.48	26.5	165.53	96.01	69.74	102.39	35.5	31.38	24.68	19.17	39.29	71.74	81.34
Ccl17	291.57	236.95	193.04	205.3	117.23	116.34	103.14	75.16	178.61	209.32	280.37	317.61	124.87	97.51	51.75
Ccl19	176.27	204.56	218.3	210.05	883.81	342.62	420.88	600.49	223.4	181.95	217.91	196.25	273.39	440.06	460.85
Ccl2	149.75	193.76	154.64	170.11	55418.4	23321.7	26251.8	32607.2	380.72	132.46	142.77	489.73	11990.9	19588.1	29709.5
Ccl20	24.08	35.73	36.44	25.55	28.07	29.72	11.97	22.97	32.23	33.49	25.66	32.79	2.52	17.17	20.23
Ccl21a	157.82	211.43	137.47	155.84	127.14	133.14	104.04	106.93	140.38	237.75	242.31	228.45	84.6	73.25	48.53
Ccl22	86.34	100.51	88.97	75.95	107.32	71.27	78.77	116	89.03	84.03	90.07	72.42	99.7	71.74	63.32
Ccl24	88.64	71.07	70.79	77.86	45.4	18.23	30.93	29.77	72.65	94.56	74.46	51.37	19.15	21.72	22.8
Ccl3	92.1	64.2	53.61	88.32	5291.31	3286.81	3552.26	5087.94	107.6	49.28	67.62	104.62	1557.16	2948.56	3560.61
Ccl4	10.24	13.16	13.2	10.33	1810.14	1149.6	1236.9	1763.48	30.04	8.22	17.85	55.08	555.31	1106.97	1585.87
Ccl5	57.51	74.01	42.5	58.83	15764.5	7730.07	8709.23	11519	158.95	54.55	105.68	198.73	4472.06	7832.19	9646.92
Ccl7	45.98	43.58	52.6	43.62	3635.55	1607.45	1779.41	2668.91	80.29	50.34	27.61	55.08	885.07	1658.69	2201.45
Ccl8	35.61	50.45	42.5	36.96	383.49	153.47	206.05	315.7	39.87	61.92	86.17	35.27	165.15	259.69	350.21
Ccr1	49.44	55.36	72.81	38.86	559.34	320.52	306.24	456.39	42.06	40.86	53.96	48.89	142.49	302.13	431.9
Ccr2	132.46	179.04	138.48	144.43	4005.84	1899.13	2238.87	3799	165.5	157.73	191.57	139.29	907.72	1902.72	2485.11
Ccr3	10.24	9.23	8.15	4.62	11.97	8.51	3.85	19.56	3.82	5.06	14.92	1.24	2.52	12.63	2.22
Ccr4	1.15	1	1.01	1	3.3	1	1	1.13	1.09	1.05	1	1.24	2.52	1.52	6.08
Ccr7	6.78	13.16	12.19	3.67	151.91	50.94	56.2	111.47	4.91	1.9	19.8	14.22	69.5	121.76	153.38
Cd163	202.79	188.85	259.72	215.76	49.12	65.08	61.62	53.6	268.2	197.74	201.32	187.58	66.98	41.42	27.95
Cd4	2124.85	1553.2	446.63	287.09	688.14	1194.68	920.06	559.64	751.06	2419.35	3267.65	2526.78	769.27	443.09	399.74
Cd40	101.33	115.24	97.06	126.36	956.87	452.22	544.55	716.22	99.96	82.98	87.14	107.09	230.6	400.65	639.02
Cd40lg	14.85	14.14	24.31	10.33	36.73	23.54	25.51	26.37	14.75	20.85	13.95	6.79	16.63	15.66	17.01
Cd55	577.52	699.26	838.64	749.3	272.03	298.42	325.2	381.51	734.67	616.79	643.41	519.45	313.66	177.84	181.68
Cd86	382.66	324.31	334.48	292.79	3055.98	1655.18	1937.37	2269.53	319.54	368.31	366.25	334.94	1131.75	1720.83	2233.61
Cdc42	146118	143118	148150	134652	73197.1	71558.4	70831.2	72198.8	124061	145757	133118	119567	46312.8	41035.4	40032.2
Cebpb	1397.3	1345.11	1469.08	1214.36	2802.1	1700.25	1872.38	2482.83	1243.76	1262.22	1285.57	1475.44	1401.09	1864.83	1994.32
Cfb	20.62	39.66	23.3	33.16	4888.82	1968.95	2330.04	3163.61	59.54	21.91	23.71	45.18	1174.54	2310.45	2815.74
Cfd	1.15	1	1.01	1	1.24	1	1	4.81	1.09	1.05	1	1.24	4.05	1.52	1.57
Cfl1	140133	142289	134626	137627	72198.9	73527.7	70656.1	69159.1	129416	135339	135891	146509	48575.8	47527.2	46048.4
Chi3l3	94.41	55.36	35.43	31.25	929.63	532.65	846.95	1356.15	51.89	81.92	73.48	16.7	552.8	491.59	423.54
Creb1	911.89	978.01	1106.38	888.15	430.55	419.51	420.88	470.01	865.77	838.95	780.04	684.15	316.18	308.19	227.99
Crp	10.24	5.3	17.24	6.53	7.01	13.81	1	1.13	3.82	8.22	15.9	4.31	2.52	2.02	4.79
Csf1	5362.49	5443.06	5780.16	5289.6	12225.2	9022.3	8650.56	10984.6	6175.09	4664.12	4298.22	4126.69	4806.85	6280.1	7430.97
Csf2	1.15	1	1.01	1	1.24	1	1	1.13	1.09	1.05	1	1.24	2.52	1.52	1
Csf3	1.15	1	1.01	1	4.54	1	1	1.13	1.09	1.05	1	1.24	4.05	2.02	4.15
Cxcl1	6.78	13.16	14.21	2.72	137.05	78.34	73.35	104.66	12.56	2.96	13.95	1.24	19.15	38.39	44.03
Cxcl10	74.81	122.11	67.76	101.63	43663.4	24883.5	24633.3	34556.4	456.1	44.02	59.82	729.97	11704	21849.5	33924.6
Cxcl2	5.63	9.23	5.12	10.33	20.64	12.05	12.87	13.89	3.82	8.22	15.9	1.84	69.5	41.42	11.87
Cxcl3	9.09	15.12	15.22	3.67	18.16	3.21	4.75	9.35	6.01	4.01	16.88	6.79	34.25	20.2	9.94
Cxcl5	58.67	91.68	46.54	18.89	30.54	52.7	35.44	26.37	73.74	13.48	49.08	60.04	16.63	2.02	38.88
Cxcl9	20.62	17.08	10.17	8.43	4095	2226.16	2557.51	3312.25	28.95	7.17	20.78	50.13	1116.65	1923.94	2175.07
Cxcr1	1.15	1	1.01	1	3.3	1.44	1	1.13	1.09	1.05	1	1.24	11.6	8.08	6.08
Cxcr2	22.92	17.08	20.27	24.6	13.2	12.93	11.97	7.08	14.75	25.07	31.51	14.22	9.08	1.52	8.65
Cxcr4	361.91	381.23	360.75	370.78	695.57	331.13	376.65	581.2	453.91	361.99	319.41	261.88	172.7	452.18	538.03
Cysltr1	134.76	125.05	124.34	106.39	236.12	131.37	130.22	170.47	116.34	132.46	119.35	118.24	59.43	86.9	141.16
Cysltr2	225.85	244.8	245.57	250.95	331.48	244.51	276.46	416.68	211.39	193.53	260.86	214.83	263.32	283.94	273.02
Daxx	670.91	717.9	844.7	809.21	2679.5	1829.3	1748.72	2179.89	770.72	664.17	665.86	799.32	998.34	1496.51	1890.76
Ddit3	4975.08	5060.26	5098.19	4990.02	6670.9	4591.42	4553.32	5367.05	4812.8	4837.85	5092.62	5257.28	3324.22	3918.62	3985.14
Defa-rs1	1.15	1	6.13	1	14.44	1	4.75	17.29	1.09	1.05	1.26	1.24	2.52	24.75	8.01
Elk1	2157.13	2577.93	2625.91	1995.17	1041.09	1062.09	1115.04	1224.53	1851.16	2341.44	2006.77	1970.77	741.59	714.4	587.56
Fasl	24.08	17.08	31.38	26.5	103.61	66.85	117.58	143.24	23.49	25.07	17.85	21.65	36.77	77.8	81.34
Flt1	3348.19	3830.39	3780.72	4076.06	1214.46	1522.59	1344.32	1376.57	3983.63	3135.32	3607.27	4028.86	1083.92	1009.97	821.06
Fos	3322.82	3220.85	5780.16	3410.33	4561.88	3542.25	2840.95	3238.5	4870.7	4438.8	5563.99	6777.94	2279.59	2727.27	2658.79
Fxyd2	834.64	739.5	689.11	742.64	343.86	436.31	428.1	333.85	592.65	875.81	874.71	799.32	296.04	193	195.83
Gnaq	37029.8	37063.6	38540.1	35762.2	17487.2	18135.1	18144	17399.8	28528.9	36039.3	33699.7	32645.3	13518.9	11072.8	9008.83
Gnas	97077.1	99911.9	110074	119288	43627.5	47379.1	45639.4	49055.8	112224	92418.7	89545.5	93292.1	31519.3	30261.7	28268.7
Gnb1	94912.9	90599	93848.6	96691.1	47121.1	49666.5	45898.5	44132.7	87218.8	90103.4	92867.5	98589.7	30255.7	26325.4	26676
Gngt1	17.16	16.1	11.18	7.48	10.73	4.98	1	1.13	10.38	8.22	16.88	12.98	2.52	12.63	1
Gpr44	25.23	40.64	19.26	17.94	11.97	4.98	3.85	15.02	14.75	13.48	18.83	21.65	2.52	11.11	4.15
Grb2	18698.1	19502.7	20899.8	18929.5	8547.09	8636.04	8723.68	9086.36	16448.5	18871.9	17282.8	16721.7	6886.05	6307.38	4944.85
H2-Ea-ps	1.15	1.38	1.07	1.77	3.3	2.32	7.46	3.68	1.64	1.05	1	1.84	11.6	8.08	4.79
H2-Eb1	86.34	140.76	139.49	160.6	1110.44	745.67	974.22	1044.13	191.72	105.09	194.49	143	396.73	817.47	887.96
Hc	24.08	33.77	46.54	34.11	19.4	15.58	25.51	17.29	30.04	31.38	25.66	19.17	4.05	1.52	8.65
Hdac4	5202.22	5590.3	5455.85	5581.57	2576.71	2617.72	2373.37	2573.6	4731.96	4730.46	5150.2	6359.38	1665.39	1711.74	1338.86
Hif1a	35781.1	40713.9	42544.1	34509.6	24111.4	20123.8	20683.2	23873.9	34209.7	40055.1	29827.2	26629.5	13763	14663.5	13362.9
Hmgb1	20556.8	20797.4	21711	17678	7802.8	8084.5	8570.22	8312.54	16287.9	21157.7	17283.8	15357	5677.8	4635.55	4216.71
Hmgb2	45.98	33.77	53.61	41.72	24.35	31.49	24.61	29.77	51.89	48.23	41.27	21.65	9.08	15.66	27.3
Hmgn1	6600.81	6274.43	7128.96	6219.73	3781.69	3327.47	3690.37	3746.81	6476.61	6395.08	6418.89	6055.99	2121.01	2354.4	2470.32
Hras1	202.79	247.74	220.32	196.74	118.47	103.09	85.09	96.72	217.94	213.53	191.57	280.46	72.01	68.71	59.47
Hsh2d	22.92	22.97	21.28	24.6	216.3	121.65	156.4	229.47	21.3	21.91	16.88	25.36	66.98	129.34	160.45
Hspb1	476.05	623.68	799.24	643.73	571.73	575.08	489.49	687.86	730.3	512.56	547.77	445.16	306.11	365.79	354.07
Hspb2	170.51	194.74	189	219.56	119.71	116.34	116.68	151.18	234.33	168.26	206.2	238.36	87.12	86.9	73.62
Ifi27l2a	267.36	340.99	329.43	367.92	27242.1	21705.9	21877.4	30926.8	645.09	271.44	371.13	767.12	13871.2	17544.9	20028.1
Ifi44	440.31	494.11	383.99	425.94	66435.3	52679.7	51393.1	54882.1	812.24	313.56	422.86	1030.88	27403.7	32068.4	36993.5
Ifit1	394.19	342.95	377.93	366.02	43010.8	35638.5	33376.6	34238.8	698.62	254.6	322.34	804.27	20665.2	22126.9	26810.4
Ifit2	1601.39	1516.88	1451.91	1637.58	96141.1	55138.6	56500.4	73985.8	2103.52	1252.74	1414.39	2386.84	33674	48175.9	62697.9
Ifit3	1390.39	1422.65	1427.66	1417.88	95856.2	82393.9	75349.1	100532	2649.75	1141.14	1281.66	2989.91	45275.7	59051.2	74572.8
Ifna1	27.53	29.84	51.59	21.74	226.21	69.5	58.91	52.47	30.04	20.85	49.08	21.65	29.22	64.16	127.65
Ifnb1	25.23	30.82	42.5	38.86	1350.69	477.85	325.2	293.01	20.21	15.59	30.54	35.27	170.18	358.21	680.83
Ifng	1.15	1	1.01	1	876.38	512.32	529.2	728.7	8.19	1.05	1	5.55	243.18	441.57	575.99
Iigp1	352.68	341.97	257.7	302.3	50202.2	36403.9	39447.1	48117.5	700.81	255.65	392.6	928.1	26328.8	33919.1	37516.5
Il10	25.23	25.92	29.36	20.79	238.6	157	125.71	253.29	28.95	37.7	35.42	35.27	69.5	139.95	197.76
Il10rb	1619.83	1718.1	1808.56	1750.75	2025.62	1154.9	1325.36	1561.52	1633.76	1533.87	1647.63	1394.95	796.96	972.07	1054.55
Il11	30.99	23.95	41.49	25.55	133.33	84.52	67.03	123.95	27.86	17.7	36.39	29.08	107.25	115.69	74.9
Il12a	252.37	207.5	177.88	194.83	132.09	129.6	124.81	93.31	119.62	199.85	232.55	341.14	132.42	88.41	41.45
Il12b	11.39	6.28	8.15	12.23	66.46	35.91	53.49	58.14	10.38	8.22	11.02	1.84	21.67	33.85	36.95
Il13	3.32	10.21	12.19	4.62	5.77	1	1	3.68	7.1	1.05	3.21	1.84	2.52	1.52	1
Il15	73.65	85.79	86.95	65.49	275.75	157	162.72	237.41	92.31	80.87	55.91	72.42	87.12	123.27	184.9
Il17a	1.15	1	1.01	1	1.24	1	1	1.13	1.09	1.05	1	1.24	2.52	1.52	1
Il18	4049.21	3730.27	3568.55	3638.58	2416.96	2557.61	2517.79	2601.97	3655.9	3859.71	3864.92	3874.07	1461.5	1249.45	1670.13
Il18rap	45.98	55.36	30.37	51.23	194.01	147.28	176.26	302.08	50.8	31.38	44.2	24.13	97.18	170.26	168.82
Il1a	124.39	111.31	121.3	107.34	507.33	271.02	296.31	381.51	85.76	104.03	115.44	92.23	157.6	209.67	252.44
Il1b	114.01	116.22	118.27	58.83	576.68	275.44	322.49	407.6	72.65	122.99	97.88	97.19	170.18	215.73	363.07
Il1r1	1299.3	1141.93	1392.3	1042.22	994.03	772.18	766.61	1057.74	1309.3	1005.31	942.04	1082.89	671.1	779.58	644.81
Il1rap	8506.73	7069.48	7373.46	6746.61	4563.12	4172.46	3897.08	4589.84	8727.07	6017.09	5837.24	5935.88	3190.81	2507.49	2496.69
Il1rn	2.17	1	1.01	1	476.37	222.41	225.91	341.8	1.09	1.05	1	1.84	94.67	202.09	340.56
Il2	20.62	10.21	15.22	12.23	14.44	20	15.58	4.81	19.12	7.17	23.71	12.98	2.52	1.52	8.01
Il21	36.76	37.69	48.56	39.81	93.7	46.52	59.81	102.39	33.32	28.23	33.47	29.08	41.81	56.58	53.68
Il22	326.16	814.1	1059.9	340.34	75.13	36.8	25.51	505.18	375.26	749.46	88.12	51.37	94.67	480.98	81.34
Il22ra2	3.32	5.3	5.12	3.67	1.24	1.44	1	1.13	9.28	1.05	1	1.24	2.52	1.52	5.43
Il23a	82.88	64.2	66.75	63.59	25.59	19.12	16.49	10.48	68.28	48.23	53.96	41.46	14.12	17.17	18.3
Il23r	44.83	64.2	49.57	55.03	35.5	35.91	26.41	52.47	71.55	38.75	33.47	42.7	14.12	15.66	29.88
Il3	6.78	3.34	4.11	14.13	1.24	1	1	1.13	1.09	1.05	1	1.84	2.52	2.02	1
Il4	1.15	1	1.01	1	1.24	1	1	1.13	1.09	1.05	1	1.24	2.52	1.52	1
Il5	56.36	33.77	31.38	36.01	45.4	21.77	20.1	27.5	33.32	31.38	30.54	22.89	46.84	36.88	19.58
Il6	50.59	25.92	37.45	52.18	1406.42	604.24	510.25	656.09	39.87	31.38	30.54	55.08	285.97	470.37	685.34
Il6ra	654.77	510.8	575.95	532.46	695.57	461.94	513.86	650.41	676.77	537.83	572.17	640.81	240.66	374.88	435.76
Il7	26.38	29.84	37.45	31.25	175.44	112.81	101.34	146.64	22.39	30.33	18.83	9.27	41.81	103.57	85.84
Il9	1.15	1	7.14	4.62	8.25	1	4.75	1.13	1.09	1.05	1.26	1.24	2.52	8.08	7.36
Irf1	909.58	861.21	963.92	919.53	21124.4	14251.3	14635.3	19636.1	1007.79	783.15	915.7	1097.75	8371.19	13170.5	13608
Irf3	75.96	100.51	109.18	92.12	41.69	56.24	38.15	49.06	99.96	74.55	87.14	92.23	44.32	68.71	29.88
Irf5	452.99	392.03	428.44	428.79	1914.16	938.35	1031.99	1359.55	455	397.79	507.76	463.73	736.55	1122.13	1229.51
Irf7	291.57	280.14	265.78	294.69	25726.3	18643.3	18578.2	23897.8	495.43	230.38	308.68	671.77	11570.5	14305.8	17243.6
Itgb2	523.33	464.67	496.14	451.62	3047.31	1603.03	2127.84	2865.2	430.97	434.64	529.23	489.73	1106.58	2014.88	2076.66
Jun	2991.91	3149.19	3647.36	3219.17	3751.96	2511.65	2637.85	3209	3022.27	3134.27	2805.07	2237.01	1464.02	2233.15	2434.94
Keap1	5094.99	5240.87	5193.16	4924.4	3236.79	2807.75	2925.8	2959.38	4432.63	4802.05	4894.51	4797.86	2188.97	1887.56	1916.49
Kng1	51.75	32.79	36.44	19.84	31.78	27.96	22.8	30.91	38.78	39.81	50.06	27.84	16.63	21.72	22.16
Limk1	3413.91	3986.45	3811.03	4285.29	1146.35	1358.19	1215.24	1495.71	4869.61	2926.85	2966.1	3615.26	1073.85	797.77	646.1
Lta	5.63	21.99	17.24	19.84	18.16	7.63	13.78	8.22	20.21	28.23	21.76	20.41	2.52	1.52	13.15
Ltb	133.61	122.11	121.3	125.41	257.17	165.84	235.83	331.58	102.14	116.67	139.84	133.1	119.84	185.42	138.58
Ltb4r1	80.57	54.38	77.86	50.27	208.87	113.69	96.82	152.31	45.33	64.02	65.67	48.89	61.94	91.44	134.08
Ltb4r2	24.08	21.99	24.31	25.55	31.78	22.65	21.9	17.29	25.67	20.85	24.68	14.22	16.63	20.2	16.37
Ly96	486.43	528.47	561.81	497.27	487.52	309.91	364.01	470.01	499.8	538.88	464.82	425.34	202.91	264.23	299.39
Maff	89.8	55.36	132.42	110.19	343.86	210.92	205.14	298.68	114.16	48.23	92.02	93.47	162.63	176.32	218.34
Mafg	1422.67	1523.75	1618.61	1703.2	688.14	733.29	675.44	716.22	1679.65	1379.09	1434.88	1741.68	494.9	479.47	442.19
Mafk	608.65	611.9	747.71	688.43	1086.91	814.61	716.06	977.19	748.88	512.56	617.06	559.08	562.86	649.23	706.56
Map2k1	40890	40488.2	39373.6	37765.1	27183.9	26162.5	26655.3	24167.8	33328	43115.9	43336.8	41356.9	15953	15633.6	15700.4
Map2k4	30896.9	30990.7	31296	30451.5	12704.4	13576.9	13291.2	12318.9	28216.5	30054.7	28646.4	26719.9	8109.4	6721.17	6940.82
Map2k6	2672.53	3018.65	2975.49	2659	836.75	1100.1	1072.61	1057.74	2186.54	2609.92	2394.21	2255.58	796.96	699.24	545.11
Map3k1	1340.81	1686.69	1758.04	1475.9	863.99	746.55	727.79	985.13	1554.01	1578.09	1288.5	1147.28	464.69	641.65	578.56
Map3k5	9246.96	8163.91	9130.42	7919.25	3938.96	4241.4	4262.66	3711.64	5806.94	9337.92	7964.74	8114.09	3107.74	2716.66	2103.67
Map3k7	13280.2	12746.7	12911.1	11568.4	5583.57	5728.08	5922.68	5615.54	11209.1	12569.3	11761	10646.5	4230.41	3327.49	2981.69
Map3k9	643.24	655.09	689.11	644.68	249.74	288.7	260.21	252.16	522.74	637.85	665.86	622.24	187.8	144.49	182.32
Mapk1	3754.04	3475.07	3567.54	3183.03	1522.83	1504.03	1709	1576.27	3203.62	4071.34	3907.85	3542.2	920.31	897.8	900.82
Mapk14	6826.8	6737.72	6810.7	6274.89	3427.5	3232.01	3356.38	3355.36	5537.1	6331.91	6433.53	7332.71	2183.94	2351.37	2075.37
Mapk3	19466	21523.7	21128.1	23001	8137.17	8580.36	8417.67	8148.02	18401.8	20393.3	19877.8	18332.7	5539.35	4865.94	4607.8
Mapk8	19446.4	19565.5	18360.8	17257.6	8192.9	8679.35	9128.98	7822.39	15529.8	20059.5	19429.8	18098.7	6344.85	4341.5	3913.1
Mapkapk2	3538.43	3754.81	4110.09	3575.81	2757.52	2307.48	2435.65	2797.13	3530.26	3269.04	3074.42	3013.44	1582.33	1898.17	1872.75
Mapkapk5	39.06	36.71	31.38	36.01	31.78	18.23	28.22	11.62	38.78	27.17	30.54	25.36	16.63	5.05	18.3
Masp1	880.76	930.9	973.01	950.92	570.49	512.32	512.96	620.91	984.85	835.8	780.04	847.61	353.94	296.06	262.73
Masp2	72.5	85.79	106.15	92.12	33.02	44.75	31.83	46.79	90.13	71.39	93	90.99	19.15	24.75	23.44
Max	1351.18	1584.61	1780.27	1584.32	1164.93	949.84	1009.43	1220	1692.76	1540.18	1356.81	1544.79	449.59	750.78	808.84
Mbl2	6.78	6.28	17.24	15.09	1.24	9.39	1	12.75	16.93	11.38	8.09	6.79	2.52	1.52	6.08
Mef2a	3825.53	3818.61	4004	3286.69	1792.8	1618.05	1671.99	1790.71	3128.24	4022.91	3332.06	2925.52	1023.51	966.01	900.18
Mef2b	11.39	10.21	13.2	13.18	26.83	11.16	11.07	18.43	2.73	1.05	6.14	1.24	11.6	3.53	13.8
Mef2c_Mm	12993.1	12055.7	9602.24	10203.7	6410.83	6003.85	6661.07	4592.1	6133.58	11883.8	13389.9	14352.8	4195.17	2809.12	2646.57
Mef2d	6190.34	6427.55	6265.12	6009.55	2963.1	2957.13	2753.39	2760.82	5084.83	5818.1	6103.67	7457.78	2005.21	2064.9	1573.65
Mknk1	2264.36	2236.36	2221.78	2084.57	1200.84	1117.78	1085.25	1137.17	2172.34	2367.76	2282.95	2147.85	638.38	631.04	734.86
Mmp3	11.39	11.19	11.18	13.18	59.03	27.07	33.64	45.66	2.73	18.75	15.9	9.27	14.12	38.39	38.88
Mmp9	122.08	178.05	211.22	138.72	45.4	59.78	48.08	95.58	176.43	149.31	126.18	110.81	36.77	103.57	29.88
Mrc1	497.96	610.92	641.62	539.11	54.07	97.78	79.67	108.06	534.75	606.26	615.11	420.39	122.36	79.32	56.25
Mx1	1053.71	1048.69	1179.12	1039.37	14872.9	9333.42	9057.67	10445.6	1177.12	977.94	1065.01	1299.6	5697.93	8612.78	10759.7
Mx2	344.61	328.23	298.11	327.98	10136	8331.1	7700.95	8834.47	421.14	241.96	351.62	435.25	4940.26	6061.84	6996.14
Myc	749.32	723.79	836.62	710.3	1130.25	853.5	870.41	1133.76	685.51	685.23	685.38	565.27	532.66	717.43	769.6
Myd88	569.45	615.82	639.6	606.64	2987.87	1752.4	2017.71	2468.08	536.94	571.52	571.2	565.27	960.58	1529.85	2039.99
Myl2	311.17	231.06	253.66	253.8	81.32	103.97	85.99	78.56	297.69	219.85	211.08	204.92	64.46	42.94	78.12
Nfatc3	1918.46	2129.37	2377.37	2012.29	1050.99	1022.32	1026.58	1279	1937.46	2105.59	1705.21	1442	749.14	694.7	615.22
Nfe2l2	2130.61	2603.45	2716.84	2342.3	3437.41	2269.47	2311.98	2887.9	2636.64	2308.8	2161.94	1902.66	1534.5	1790.56	1996.25
Nfkb1	2023.39	2381.62	2591.56	2319.48	2177.95	1533.2	1618.73	1984.73	2388.65	2039.25	1882.83	1849.41	1245.02	1335.84	1208.29
Nlrp3	135.92	154.5	156.67	166.3	384.73	234.78	299.02	288.47	134.92	148.26	146.67	147.96	177.73	227.86	211.27
Nod1	753.93	702.2	759.83	799.7	2255.97	1673.74	1632.27	2221.87	1080.98	626.27	652.2	731.21	877.51	1270.67	1566.57
Nod2	120.93	63.21	96.05	113.04	367.39	233.9	245.76	241.95	99.96	104.03	106.66	74.9	160.11	174.81	209.34
Nos2	42.52	32.79	40.48	47.42	202.68	105.74	87.8	126.22	45.33	27.17	32.49	29.08	92.15	174.81	268.52
Nox1	11.39	21.01	25.32	25.55	21.87	13.81	16.49	1.41	19.12	34.54	27.61	14.22	14.12	6.56	18.94
Nr3c1	21729.4	20116.2	20674.5	18129.7	11701.3	11287.7	10644.6	10012.2	16526.1	19568.9	19383.9	18122.2	6591.54	5388.86	6087.89
Oas1a	187.8	194.74	216.28	230.97	20350.4	13926	13577.4	17646	401.47	149.31	251.1	458.78	8980.35	12100.4	13310.2
Oas2	84.03	95.6	98.07	93.07	7260.38	4492.42	4739.27	5819.77	157.86	73.5	97.88	146.72	3190.81	3815.55	4513.24
Oasl1	99.02	102.48	82.91	69.3	11815.2	5883.65	5475.86	7577.31	131.64	69.29	78.36	183.87	3120.33	5203.94	7796.97
Pdgfa	13110.7	13323.9	14022.4	13502.9	5573.67	5918.12	6109.53	5816.37	13150.4	11817.5	12691.1	12553.5	4434.3	3932.26	3031.87
Pik3c2g	3.32	1	8.15	9.38	31.78	22.65	19.19	17.29	1.09	1.05	6.14	1.24	11.6	6.56	11.87
Pla2g4a	589.05	598.16	702.24	674.16	875.14	614.85	670.92	934.07	796.94	504.13	526.3	502.12	459.66	465.82	486.57
Plcb1	41112.6	35823.9	32404.4	29964.6	16091.5	19715.5	19346.3	14044.7	25352	41572.3	43069.4	44292.9	13576.7	9276.66	8323.78
Ppp1r12b	6126.93	6279.34	5982.23	5437.02	2332.75	2565.57	2764.22	2329.66	5016	6546.7	6651.16	6252.89	1818.94	1310.08	1235.3
Prkca	17538.2	16035.9	16200.7	14747.8	7828.81	8285.14	7790.31	6492.6	14296.4	16328.1	17978.6	19578.5	6329.75	4935.66	3569.61
Prkcb	101349	92821.2	78531	70951	37800.8	44331.4	44512	31739.2	56385.4	100953	105328	112037	32785.4	21311.4	16633.1
Ptger1	50.59	36.71	51.59	33.16	14.44	31.49	25.51	18.43	47.52	58.76	50.06	41.46	11.6	11.11	17.01
Ptger2	161.28	160.39	192.03	181.52	125.9	132.25	116.68	133.02	136.01	150.36	153.5	94.71	59.43	85.38	96.77
Ptger3	720.49	716.92	707.3	625.66	272.03	240.09	297.22	286.2	401.47	837.9	796.63	526.88	182.77	173.29	153.38
Ptger4	134.76	102.48	111.2	94.97	190.3	97.78	108.56	172.74	84.66	110.35	142.77	107.09	69.5	94.47	114.78
Ptgfr	301.95	365.53	413.29	371.73	78.84	96.9	117.58	101.25	346.85	366.2	350.64	234.64	59.43	27.78	50.46
Ptgir	18.31	15.12	13.2	10.33	20.64	15.58	4.75	1.13	13.65	11.38	19.8	10.5	2.52	2.02	17.65
Ptgs1	1147.1	1146.84	1062.93	1115.45	643.56	726.22	664.61	560.78	992.49	1045.32	1234.82	1163.38	431.97	424.9	337.34
Ptgs2	1083.69	948.57	1114.46	1062.19	1792.8	1352.01	1224.26	1348.21	783.83	963.2	1016.21	1347.89	754.17	1067.56	977.37
Ptk2	16804.9	16927.1	14948.9	13305	8236.25	8069.48	8328.31	7272.09	10995	15865.9	16159.5	16871.5	5562.01	5216.07	3844.28
Rac1	70795.5	69934.5	69214.8	63165.7	31684.3	32219.7	32891	31903.7	59252	68607.5	62120.3	57121.9	21226.5	18922.7	17336.2
Raf1	11947.3	12316.8	13410.2	10912.2	6582.97	6103.73	5910.94	6643.51	10691.3	12194.4	10516.8	9669.42	4361.31	4183.87	3644.87
Rapgef2	29587.1	29594	28214.5	24907.8	19098.3	17099.2	17420.9	15276.9	21376.6	28518.5	27214.7	24544.2	14362.1	10612	8860.24
Rela	1799.7	1916.37	2102.56	1928.6	1592.18	1191.14	1193.57	1623.92	2232.43	1868.69	1749.13	1705.77	774.31	975.1	954.85
Relb	1148.25	1095.8	1226.61	1117.35	1811.38	1092.15	1219.75	1493.44	1174.93	1019	972.3	1096.51	746.62	1003.9	1126.6
Retnla	62.12	69.1	111.2	52.18	1.24	7.63	16.49	1.13	36.59	191.42	280.37	41.46	44.32	11.11	1.57
Rhoa	15630	15332.1	16154.2	16226.7	6880.19	7077.77	7224.33	7562.56	16218	14348.6	14154	16014.6	4054.21	4532.48	4641.89
Ripk1	892.29	886.73	1006.35	864.37	948.2	739.48	828.89	993.07	896.36	874.75	858.12	720.06	431.97	615.88	667.32
Ripk2	1162.09	1284.26	1249.84	1008.93	1584.75	1280.41	1249.54	1392.46	863.58	1154.82	1064.03	864.95	776.83	900.83	961.93
Rock2	9007.13	9146.43	8933.4	7770.89	4944.55	4607.33	4702.26	4233.56	5836.43	8396.64	8019.39	7698.01	3231.09	2781.83	2380.27
Rps6ka5	3951.21	3957	4115.14	3141.18	1219.42	1441.28	1521.24	1537.69	3634.05	4643.06	3740.97	3228.9	965.62	870.52	804.98
Shc1	783.91	908.32	985.14	1003.23	772.35	615.74	565.31	812.67	1134.51	687.34	880.56	864.95	399.25	499.17	516.81
Smad7	4155.29	4055.16	3937.32	3932.46	1589.7	1655.18	1529.37	1763.48	4647.84	3575.43	3613.13	3940.94	1005.89	917.51	940.06
Stat1	2814.35	3123.67	3213.92	3007.09	51571.9	48960.3	47087.3	51373.9	3187.23	2741.54	2564.99	2971.33	34094.4	32256.4	32330
Stat2	3175.24	3929.52	4222.23	3310.47	19913.2	17493.4	16706	20151.2	3526.99	3724.94	2902.66	3004.77	9310.1	11362.3	12721
Stat3	6164.98	6185.11	6813.73	6400.43	14282.2	10558.5	11188	13624.9	7244.61	5938.13	6014.86	5877.68	6093.13	8152	9336.24
Tbxa2r	36.76	20.03	39.47	28.4	13.2	10.28	1.14	19.56	34.41	21.91	29.56	17.93	2.52	5.05	7.36
Tcf4	53177.6	52151.9	49718.4	41914.5	27783.3	23886.5	24958.3	24400.4	33723.5	44359.3	38424.1	42507.3	14085.2	15501.7	14038.3
Tgfb1	1336.19	1389.28	1393.31	1324.68	2034.29	1204.4	1535.69	1757.81	1235.02	1420.15	1357.79	1255.02	698.79	1117.58	1244.95
Tgfb2	2551.46	2136.24	2632.99	2164.46	1116.63	1062.98	957.97	1141.71	2571.09	2119.28	1747.18	1898.95	754.17	729.56	813.34
Tgfb3	1865.42	2129.37	2285.43	2260.51	1223.13	1092.15	1010.33	1275.59	2123.18	1664.42	1652.51	1745.39	678.66	671.96	625.51
Tgfbr1	4869	4241.65	4364.69	4273.88	2374.85	2146.61	2309.28	2270.66	4204.31	3921.83	4200.63	4309.96	1554.64	1347.97	1363.31
Tlr1	108.24	123.09	115.24	118.75	774.83	465.48	526.5	610.7	102.14	122.99	114.47	114.52	331.28	406.71	399.74
Tlr2	81.73	105.42	95.04	100.68	1155.02	600.71	735.01	839.9	115.25	69.29	85.19	84.8	331.28	520.39	659.61
Tlr3	652.46	629.57	739.63	709.35	3758.16	2882.88	2877.96	3337.21	757.61	689.44	718.56	601.18	1023.51	1537.43	2496.69
Tlr4	395.34	386.14	422.38	377.44	897.43	512.32	578.85	803.59	378.53	375.68	355.52	328.75	321.21	397.62	475.64
Tlr5	47.14	70.08	77.86	73.1	21.87	27.07	16.49	16.16	74.83	60.86	64.7	26.6	2.52	1.52	15.73
Tlr6	145.14	158.42	119.28	114.95	255.93	142.86	165.43	209.04	93.4	125.09	145.7	135.57	87.12	142.98	166.89
Tlr7	256.98	213.39	240.52	232.88	763.68	530.88	549.06	551.7	201.56	177.74	248.17	229.69	366.52	417.32	473.07
Tlr8	71.35	70.08	80.89	66.44	468.94	224.18	210.56	300.95	87.94	53.49	67.62	56.32	109.77	229.37	346.35
Tlr9	214.32	166.28	171.82	165.35	2132.12	930.4	1131.29	1556.98	186.26	154.57	187.66	177.68	429.45	869	1393.54
Tnf	33.3	19.04	26.33	29.35	414.45	152.58	194.31	282.79	18.02	18.75	19.8	26.6	137.46	189.96	182.32
Tnfaip3	506.03	606.01	569.89	546.72	1687.54	924.21	1017.55	1336.86	481.22	552.57	498	592.52	580.48	829.6	985.08
Tnfsf14	1.15	1	1.01	1	63.98	41.21	51.69	78.56	1.09	1.05	1	1.24	19.15	41.42	63.32
Tollip	23190.2	23234.5	24663.2	22824.1	9470.94	10160.7	9740.09	9814.79	23138.7	23303.5	21711.5	22231	6057.89	5664.72	5526.98
Tradd	346.92	385.16	399.14	414.53	172.96	189.71	172.65	202.24	416.77	334.62	341.86	349.8	104.74	109.63	123.79
Traf2	830.03	849.43	963.92	823.48	866.47	660.81	616.76	777.49	817.7	807.37	733.2	841.42	487.35	524.94	536.1
Trem2	759.69	550.06	537.56	521.04	241.07	256	193.41	178.41	646.18	612.58	745.89	795.6	180.25	149.04	160.45
Tslp	35.61	56.34	43.51	55.03	77.6	40.33	25.51	22.97	37.69	39.81	49.08	21.65	16.63	14.14	28.59
Twist2	247.76	272.28	269.82	308.01	106.09	126.95	139.25	106.93	192.82	260.92	242.31	223.5	107.25	67.19	49.82
Tyrobp	3954.67	3562.42	3369.52	3386.55	6420.74	3975.35	4279.81	5364.79	3735.64	3411.18	3958.6	4033.81	2302.24	3773.11	4392.31

## Sheet: WT mock v WT DV
Gene	Log2 fold change	std error (log2)	Lower confidence limit (log2)	Upper confidence limit (log2)	Linear fold change	Lower confidence limit (linear)	Upper confidence limit (linear)	P-value	BY.p.value
Ifng	9.8	0.755	8.32	11.3	891	320	2480	1.29e-05	0.0003
Cxcl10	9.46	0.256	8.96	9.96	705	498	999	2.62e-08	2.35e-06
Cxcl9	9.31	0.382	8.56	10.1	634	377	1070	3.15e-07	1.67e-05
Il1rn	8.73	0.785	7.19	10.3	424	146	1230	3.15e-05	0.000576
Ccl2	8.67	0.272	8.14	9.2	407	282	589	6.32e-08	4.92e-06
Ccl4	8.65	0.378	7.91	9.39	402	241	673	4.55e-07	2.13e-05
Ccl5	8.61	0.273	8.08	9.15	392	270	568	6.8e-08	4.96e-06
Iigp1	8.08	0.134	7.82	8.35	271	226	326	1.42e-09	2.76e-07
Ifi44	7.97	0.113	7.75	8.19	251	215	293	5.57e-10	1.63e-07
Cfb	7.9	0.373	7.17	8.63	239	144	396	7.23e-07	3.13e-05
Ifit1	7.58	0.0926	7.4	7.76	192	169	217	2.24e-10	1.31e-07
Oasl1	7.47	0.272	6.93	8	177	122	256	1.54e-07	8.59e-06
Oas1a	7.28	0.152	6.98	7.58	155	126	191	5.53e-09	7.18e-07
Ifi27l2a	7.25	0.143	6.97	7.53	152	125	185	4.03e-09	5.89e-07
Irf7	7.23	0.126	6.98	7.48	150	126	178	1.92e-09	3.21e-07
Oas2	6.93	0.182	6.57	7.28	122	95	156	2.21e-08	2.25e-06
Ifit3	6.91	0.0968	6.72	7.1	120	105	137	5.08e-10	1.63e-07
Ccl3	6.88	0.227	6.43	7.32	118	86.4	160	8.64e-08	5.94e-06
Ccl7	6.81	0.295	6.23	7.38	112	75	167	4.32e-07	2.1e-05
Ifit2	6.45	0.171	6.12	6.79	87.6	69.4	111	2.31e-08	2.25e-06
Mx2	5.71	0.0942	5.53	5.9	52.4	46.1	59.5	1.35e-09	2.76e-07
Il6	5.36	0.377	4.63	6.1	41.2	24.7	68.7	7.49e-06	0.000182
Ccr2	5.31	0.262	4.8	5.83	39.8	27.9	56.7	9.27e-07	3.8e-05
Ifnb1	5.31	0.526	4.28	6.34	39.7	19.4	81.2	5.51e-05	0.00087
Irf1	5.2	0.134	4.94	5.47	36.9	30.7	44.2	1.92e-08	2.25e-06
C3	5.17	0.339	4.5	5.83	36	22.7	57	5.03e-06	0.000134
Chi3l3	5.15	0.408	4.35	5.95	35.6	20.4	61.9	1.52e-05	0.000328
Ccr7	5.02	0.615	3.81	6.22	32.4	14	74.8	0.000183	0.00235
Cxcl1	5.01	0.455	4.12	5.9	32.2	17.4	59.9	3.35e-05	0.000593
Stat1	4.98	0.052	4.88	5.08	31.6	29.4	33.9	8.73e-11	1.02e-07
C1ra	4.76	0.219	4.33	5.19	27.2	20.2	36.6	6.19e-07	2.78e-05
Tnf	4.47	0.364	3.76	5.18	22.2	13.5	36.3	1.78e-05	0.000378
Mx1	4.29	0.154	3.99	4.59	19.5	15.8	24.1	1.44e-07	8.59e-06
C4a	4.27	0.118	4.04	4.5	19.2	16.4	22.6	2.99e-08	2.5e-06
Hsh2d	4.21	0.293	3.64	4.78	18.5	12.4	27.5	7.11e-06	0.000177
Il10	4.15	0.313	3.54	4.77	17.8	11.6	27.2	1.12e-05	0.000268
Tlr2	4.13	0.215	3.71	4.55	17.5	13.1	23.5	1.26e-06	4.35e-05
Tlr9	3.98	0.253	3.48	4.47	15.8	11.2	22.2	4.19e-06	0.000117
Ccr1	3.98	0.265	3.46	4.5	15.8	11	22.6	5.54e-06	0.000141
H2-Eb1	3.87	0.192	3.49	4.25	14.6	11.3	19	9.76e-07	3.8e-05
Ccl8	3.78	0.321	3.15	4.41	13.8	8.89	21.3	2.27e-05	0.000449
Cd86	3.7	0.187	3.34	4.07	13	10.1	16.8	1.07e-06	4.03e-05
Cd40	3.6	0.24	3.13	4.07	12.1	8.77	16.8	5.46e-06	0.000141
Tlr1	3.35	0.172	3.01	3.69	10.2	8.07	12.9	1.18e-06	4.3e-05
C2	3.34	0.215	2.92	3.76	10.1	7.57	13.6	4.45e-06	0.000121
Fasl	3.32	0.308	2.71	3.92	9.96	6.56	15.1	3.76e-05	0.000655
Stat2	3.29	0.119	3.06	3.53	9.81	8.34	11.5	1.48e-07	8.59e-06
Itgb2	3.27	0.191	2.9	3.65	9.67	7.46	12.5	2.55e-06	7.76e-05
Il7	3.24	0.252	2.75	3.73	9.45	6.72	13.3	1.35e-05	0.000304
Il18rap	3.22	0.281	2.67	3.78	9.34	6.37	13.7	2.66e-05	0.000509
Tlr3	3.18	0.107	2.97	3.39	9.07	7.85	10.5	9.63e-08	6.26e-06
Arg1	3.17	0.406	2.38	3.97	9.03	5.2	15.7	0.000232	0.00291
Tlr8	3.09	0.271	2.55	3.62	8.49	5.88	12.3	2.76e-05	0.000512
C3ar1	3.04	0.287	2.47	3.6	8.21	5.56	12.1	4.17e-05	0.000696
Il1b	2.96	0.289	2.39	3.53	7.78	5.25	11.5	5.1e-05	0.000823
Ccl11	2.96	0.319	2.34	3.59	7.81	5.06	12	8.74e-05	0.00126
Myd88	2.88	0.155	2.57	3.18	7.35	5.95	9.07	1.58e-06	5.26e-05
Il11	2.88	0.299	2.3	3.47	7.37	4.91	11.1	7.11e-05	0.00106
C1s	2.86	0.141	2.59	3.14	7.27	6	8.81	9.44e-07	3.8e-05
Ifna1	2.76	0.548	1.69	3.84	6.78	3.22	14.3	0.00236	0.023
Nos2	2.75	0.291	2.18	3.32	6.72	4.53	9.97	7.99e-05	0.00118
Il1a	2.64	0.205	2.24	3.05	6.25	4.73	8.26	1.35e-05	0.000304
Irf5	2.58	0.212	2.17	3	5.98	4.49	7.98	1.87e-05	0.00039
Nod2	2.47	0.216	2.04	2.89	5.52	4.12	7.41	2.74e-05	0.000512
Maff	2.45	0.271	1.91	2.98	5.45	3.77	7.87	0.000103	0.00146
Ccl19	2.44	0.278	1.9	2.99	5.43	3.73	7.92	0.00012	0.00165
Daxx	2.42	0.143	2.14	2.7	5.36	4.42	6.51	2.66e-06	7.76e-05
Il15	2.42	0.22	1.99	2.86	5.37	3.98	7.24	3.32e-05	0.000593
Nod1	2.32	0.12	2.09	2.55	4.99	4.24	5.87	1.22e-06	4.32e-05
Tlr7	2.31	0.132	2.05	2.57	4.95	4.14	5.93	2.25e-06	7.23e-05
Ltb4r1	2.14	0.276	1.6	2.68	4.41	3.03	6.41	0.000243	0.00299
Tnfaip3	2.11	0.182	1.75	2.47	4.31	3.37	5.52	2.52e-05	0.000491
Nlrp3	1.96	0.154	1.65	2.26	3.88	3.15	4.78	1.45e-05	0.000319
Ltb	1.96	0.199	1.57	2.35	3.88	2.96	5.08	6.4e-05	0.000984
Il21	1.96	0.286	1.4	2.52	3.89	2.64	5.74	0.000478	0.00537
C1qb	1.95	0.084	1.79	2.12	3.87	3.45	4.34	4.16e-07	2.1e-05
Stat3	1.89	0.111	1.67	2.11	3.71	3.19	4.32	2.63e-06	7.76e-05
Csf1	1.85	0.106	1.64	2.06	3.6	3.12	4.16	2.29e-06	7.23e-05
C1qa	1.8	0.111	1.58	2.01	3.48	2.99	4.04	3.52e-06	0.0001
Tlr4	1.78	0.174	1.43	2.12	3.42	2.7	4.34	5.14e-05	0.000823
Cebpb	1.65	0.156	1.35	1.96	3.15	2.55	3.89	4.15e-05	0.000696
Tlr6	1.5	0.198	1.11	1.89	2.82	2.16	3.7	0.000275	0.00329
Tyrobp	1.43	0.145	1.15	1.72	2.7	2.22	3.29	6.25e-05	0.000974
Cysltr1	1.42	0.204	1.02	1.82	2.67	2.02	3.52	0.000439	0.00498
Ptgs2	1.39	0.116	1.16	1.62	2.62	2.24	3.07	2.05e-05	0.000414
Mafk	1.39	0.134	1.12	1.65	2.61	2.18	3.14	4.87e-05	0.000802
Cxcr4	1.38	0.224	0.943	1.82	2.61	1.92	3.53	0.000831	0.00883
Myc	1.35	0.112	1.13	1.57	2.55	2.19	2.97	1.96e-05	0.000401
Cysltr2	1.35	0.161	1.03	1.66	2.55	2.05	3.17	0.000155	0.00204
Ptger4	1.34	0.238	0.869	1.8	2.53	1.83	3.49	0.00138	0.0139
Relb	1.24	0.146	0.953	1.52	2.36	1.94	2.88	0.000145	0.00192
Pla2g4a	1.22	0.14	0.946	1.5	2.33	1.93	2.82	0.000128	0.00174
Tgfb1	1.21	0.14	0.936	1.48	2.31	1.91	2.8	0.000131	0.00176
C7	1.21	0.183	0.847	1.56	2.31	1.8	2.96	0.000587	0.0064
Ripk2	1.17	0.11	0.958	1.39	2.26	1.94	2.62	3.99e-05	0.000685
Nfe2l2	1.1	0.142	0.823	1.38	2.15	1.77	2.6	0.000242	0.00299
Ccl22	1.07	0.183	0.707	1.43	2.09	1.63	2.69	0.00113	0.0118
Ddit3	1.02	0.114	0.795	1.24	2.03	1.74	2.37	0.00011	0.00153
Il6ra	0.979	0.14	0.706	1.25	1.97	1.63	2.38	0.000419	0.00485
Ripk1	0.883	0.108	0.672	1.09	1.84	1.59	2.14	0.000179	0.00232
Jun	0.842	0.128	0.591	1.09	1.79	1.51	2.13	0.000592	0.0064
Hspb1	0.818	0.158	0.508	1.13	1.76	1.42	2.18	0.00206	0.0204
Fos	0.795	0.22	0.363	1.23	1.74	1.29	2.34	0.0113	0.092
Tslp	0.788	0.402	0.000849	1.58	1.73	1	2.98	0.0974	0.694
Il10rb	0.76	0.156	0.455	1.07	1.69	1.37	2.09	0.00276	0.0256
Traf2	0.699	0.109	0.486	0.912	1.62	1.4	1.88	0.000671	0.0072
Ly96	0.601	0.141	0.325	0.878	1.52	1.25	1.84	0.00531	0.0474
Nfkb1	0.596	0.122	0.357	0.835	1.51	1.28	1.78	0.00275	0.0256
Bcl6	0.56	0.148	0.27	0.85	1.47	1.21	1.8	0.00917	0.0754
Cd4	0.553	0.594	-0.611	1.72	1.47	0.655	3.29	0.388	1
Shc1	0.533	0.13	0.278	0.789	1.45	1.21	1.73	0.00639	0.0545
Il1r1	0.504	0.133	0.243	0.764	1.42	1.18	1.7	0.00903	0.0754
Ptger2	0.498	0.0836	0.334	0.662	1.41	1.26	1.58	0.00101	0.0106
Rela	0.477	0.115	0.251	0.703	1.39	1.19	1.63	0.00612	0.0526
Ccl21a	0.457	0.14	0.183	0.732	1.37	1.14	1.66	0.0171	0.134
Max	0.408	0.118	0.177	0.639	1.33	1.13	1.56	0.0135	0.108
Mapkapk2	0.402	0.0836	0.238	0.566	1.32	1.18	1.48	0.00299	0.0273
Il18	0.375	0.0465	0.284	0.467	1.3	1.22	1.38	0.000194	0.00247
Birc2	0.355	0.0727	0.212	0.497	1.28	1.16	1.41	0.00276	0.0256
Map2k1	0.338	0.0453	0.249	0.427	1.26	1.19	1.34	0.000299	0.00353
Hspb2	0.322	0.125	0.0759	0.568	1.25	1.05	1.48	0.0426	0.317
Rapgef2	0.238	0.0885	0.065	0.412	1.18	1.05	1.33	0.0358	0.27
Masp1	0.187	0.074	0.042	0.332	1.14	1.03	1.26	0.0449	0.332
Keap1	0.165	0.0471	0.0727	0.257	1.12	1.05	1.2	0.0128	0.103
Il1rap	0.161	0.0919	-0.0195	0.341	1.12	0.987	1.27	0.131	0.923
Hif1a	0.155	0.0992	-0.0395	0.349	1.11	0.973	1.27	0.169	1
Ptgs1	0.153	0.082	-0.00783	0.314	1.11	0.995	1.24	0.112	0.79
Il12a	0.144	0.133	-0.117	0.404	1.1	0.922	1.32	0.321	1
Hmgn1	0.0943	0.0617	-0.0266	0.215	1.07	0.982	1.16	0.177	1
Nr3c1	0.0591	0.0743	-0.0864	0.205	1.04	0.942	1.15	0.456	1
Tgfb3	0.05	0.102	-0.15	0.25	1.04	0.901	1.19	0.642	1
Rock2	0.0301	0.0718	-0.111	0.171	1.02	0.926	1.13	0.689	1
Map3k1	0.0299	0.118	-0.201	0.261	1.02	0.87	1.2	0.808	1
Mef2c_Mm	0.0219	0.135	-0.242	0.286	1.02	0.845	1.22	0.876	1
Raf1	0.00164	0.0739	-0.143	0.147	1	0.905	1.11	0.983	1
Nfatc3	-0.00448	0.103	-0.206	0.197	0.997	0.867	1.15	0.967	1
Ptk2	-0.00898	0.0936	-0.192	0.174	0.994	0.875	1.13	0.927	1
Mknk1	-0.0122	0.0404	-0.0913	0.0669	0.992	0.939	1.05	0.772	1
Cfl1	-0.0136	0.0262	-0.0649	0.0377	0.991	0.956	1.03	0.621	1
Tcf4	-0.0151	0.0919	-0.195	0.165	0.99	0.873	1.12	0.875	1
Tgfbr1	-0.0183	0.0552	-0.126	0.0898	0.987	0.916	1.06	0.751	1
Fxyd2	-0.0287	0.119	-0.261	0.204	0.98	0.834	1.15	0.817	1
Bcl2l1	-0.0321	0.0584	-0.146	0.0823	0.978	0.903	1.06	0.602	1
Cdc42	-0.0459	0.0321	-0.109	0.0171	0.969	0.927	1.01	0.203	1
Mapk14	-0.0504	0.0335	-0.116	0.0153	0.966	0.923	1.01	0.183	1
Plcb1	-0.0651	0.132	-0.323	0.193	0.956	0.799	1.14	0.639	1
Gnb1	-0.0658	0.0414	-0.147	0.0153	0.955	0.903	1.01	0.163	1
Irf3	-0.101	0.17	-0.435	0.233	0.933	0.74	1.18	0.576	1
Gnaq	-0.116	0.0275	-0.17	-0.0617	0.923	0.889	0.958	0.00567	0.0502
Elk1	-0.124	0.111	-0.342	0.0932	0.917	0.789	1.07	0.305	1
Tradd	-0.13	0.0847	-0.296	0.0358	0.914	0.814	1.03	0.175	1
Rac1	-0.14	0.0393	-0.217	-0.0627	0.908	0.86	0.957	0.012	0.0973
Prkca	-0.145	0.0923	-0.326	0.036	0.904	0.798	1.03	0.168	1
Map3k5	-0.148	0.074	-0.293	-0.00286	0.903	0.816	0.998	0.0926	0.664
Hdac4	-0.163	0.0405	-0.242	-0.0832	0.893	0.846	0.944	0.00699	0.0592
Mef2a	-0.173	0.0721	-0.315	-0.0321	0.887	0.804	0.978	0.0529	0.389
Prkcb	-0.173	0.141	-0.449	0.103	0.887	0.733	1.07	0.265	1
Hras1	-0.176	0.125	-0.42	0.0684	0.885	0.747	1.05	0.208	1
Mef2d	-0.179	0.0361	-0.25	-0.108	0.883	0.841	0.928	0.00258	0.0245
Atf2	-0.185	0.0605	-0.303	-0.0663	0.88	0.81	0.955	0.0223	0.17
Rhoa	-0.196	0.0346	-0.264	-0.128	0.873	0.833	0.915	0.0013	0.0132
Mapk8	-0.198	0.0644	-0.324	-0.0718	0.872	0.799	0.951	0.0218	0.168
Map3k7	-0.199	0.0474	-0.291	-0.106	0.871	0.817	0.929	0.00573	0.0504
Tgfb2	-0.202	0.0968	-0.392	-0.0122	0.869	0.762	0.992	0.0821	0.596
Mapk1	-0.203	0.0647	-0.33	-0.0761	0.869	0.796	0.949	0.0202	0.156
Mafg	-0.211	0.0632	-0.335	-0.0871	0.864	0.793	0.941	0.0156	0.124
Grb2	-0.212	0.0406	-0.291	-0.132	0.863	0.817	0.912	0.00199	0.0199
Creb1	-0.213	0.0817	-0.373	-0.0526	0.863	0.772	0.964	0.0405	0.303
Cd55	-0.224	0.135	-0.49	0.0412	0.856	0.712	1.03	0.149	1
Ccl17	-0.24	0.168	-0.569	0.0884	0.847	0.674	1.06	0.202	1
Gnas	-0.251	0.077	-0.402	-0.1	0.84	0.757	0.933	0.0172	0.134
Pdgfa	-0.26	0.0344	-0.328	-0.193	0.835	0.797	0.875	0.000276	0.00329
Twist2	-0.27	0.123	-0.511	-0.029	0.829	0.702	0.98	0.0706	0.515
C8b	-0.271	0.0995	-0.466	-0.0755	0.829	0.724	0.949	0.0347	0.264
Masp2	-0.287	0.191	-0.661	0.0862	0.819	0.632	1.06	0.182	1
Map2k4	-0.309	0.033	-0.374	-0.245	0.807	0.772	0.844	8.32e-05	0.00121
Ppp1r12b	-0.311	0.0751	-0.459	-0.164	0.806	0.728	0.892	0.00603	0.0522
Tollip	-0.317	0.0325	-0.38	-0.253	0.803	0.768	0.839	6.77e-05	0.00103
Hmgb1	-0.353	0.0707	-0.492	-0.215	0.783	0.711	0.862	0.00245	0.0237
Smad7	-0.357	0.0486	-0.452	-0.261	0.781	0.731	0.834	0.000327	0.00382
Map3k9	-0.389	0.0569	-0.5	-0.277	0.764	0.707	0.825	0.000484	0.00538
Ptger3	-0.402	0.0826	-0.564	-0.241	0.757	0.676	0.846	0.00278	0.0256
Mapk3	-0.408	0.053	-0.512	-0.305	0.754	0.701	0.81	0.000249	0.00304
Ccl24	-0.424	0.211	-0.838	-0.0105	0.745	0.559	0.993	0.0912	0.658
Rps6ka5	-0.462	0.119	-0.694	-0.23	0.726	0.618	0.853	0.00802	0.0674
Mmp9	-0.471	0.29	-1.04	0.0968	0.721	0.487	1.07	0.155	1
Trem2	-0.51	0.156	-0.816	-0.204	0.702	0.568	0.868	0.0171	0.134
Flt1	-0.52	0.0905	-0.698	-0.343	0.697	0.617	0.789	0.00121	0.0125
Map2k6	-0.541	0.106	-0.748	-0.334	0.687	0.595	0.793	0.00217	0.0213
Ager	-0.562	0.125	-0.808	-0.317	0.677	0.571	0.803	0.00415	0.0373
Limk1	-0.631	0.111	-0.848	-0.415	0.646	0.556	0.75	0.00125	0.0128
Myl2	-0.668	0.134	-0.93	-0.405	0.63	0.525	0.755	0.0025	0.024
Tlr5	-0.905	0.239	-1.37	-0.436	0.534	0.386	0.739	0.00916	0.0754
Ptgfr	-0.962	0.138	-1.23	-0.692	0.513	0.426	0.619	0.000432	0.00495
Cd163	-1.02	0.155	-1.33	-0.719	0.492	0.399	0.607	0.000583	0.0064
Alox5	-1.02	0.244	-1.5	-0.542	0.493	0.353	0.687	0.00582	0.0507
Il22	-1.06	0.916	-2.85	0.74	0.481	0.139	1.67	0.293	1
Il23a	-1.23	0.269	-1.75	-0.699	0.427	0.296	0.616	0.00387	0.035
Mrc1	-1.85	0.204	-2.25	-1.45	0.278	0.211	0.367	0.000101	0.00145

## Sheet: vip- mock v vip- DV
Gene	Log2 fold change	std error (log2)	Lower confidence limit (log2)	Upper confidence limit (log2)	Linear fold change	Lower confidence limit (linear)	Upper confidence limit (linear)	P-value	BY.p.value
Ifng	9.06	0.742	7.6	10.5	532	194	1460	6.55e-05	0.00182
Il1rn	8.38	0.888	6.63	10.1	332	99.3	1110	0.000226	0.00426
Cxcl9	7.89	0.655	6.6	9.17	236	97	576	7e-05	0.0019
Ccl2	7.81	0.536	6.76	8.86	224	108	464	2.74e-05	0.00101
Cxcl10	7.77	0.944	5.92	9.62	219	60.7	789	0.00043	0.00734
Cfb	7.58	0.443	6.72	8.45	192	105	350	1.24e-05	0.000778
Ccl5	7.5	0.443	6.63	8.37	181	99.1	330	1.32e-05	0.000778
Iigp1	7.48	0.413	6.67	8.29	179	102	313	9.46e-06	0.000765
Ifi44	7.28	0.396	6.51	8.06	155	90.8	266	8.72e-06	0.000765
Oasl1	7.21	0.424	6.38	8.04	148	83.4	264	1.29e-05	0.000778
Ifit1	7.12	0.401	6.34	7.91	139	80.8	241	1.04e-05	0.000765
Ccl4	7.11	0.676	5.78	8.44	138	55.1	346	0.000134	0.00295
Oas1a	6.83	0.364	6.12	7.55	114	69.5	187	7.91e-06	0.000765
Ccl3	6.73	0.371	6	7.46	106	64.2	176	9.31e-06	0.000765
Irf7	6.72	0.355	6.02	7.41	105	65	171	7.59e-06	0.000765
Ifi27l2a	6.7	0.352	6.01	7.39	104	64.6	168	7.37e-06	0.000765
Oas2	6.68	0.251	6.19	7.18	103	73.1	145	1.4e-06	0.000356
Ccl7	6.62	0.407	5.82	7.41	98.1	56.4	171	1.61e-05	0.000816
Ifit3	6.52	0.376	5.78	7.26	91.9	55.1	153	1.17e-05	0.000778
Ifit2	6.39	0.286	5.83	6.95	83.6	56.7	123	3.35e-06	0.000663
Ifnb1	5.86	0.564	4.75	6.96	58	26.9	125	0.000142	0.00302
Tnfsf14	5.86	0.927	4.04	7.67	58	16.5	204	0.00146	0.0208
Mx2	5.69	0.207	5.29	6.1	51.8	39.1	68.6	1.2e-06	0.000356
Il6	5.38	0.375	4.65	6.12	41.7	25.1	69.4	2.95e-05	0.00106
Ccr7	5.37	0.608	4.18	6.56	41.3	18.1	94.2	0.00031	0.00548
Irf1	5.26	0.191	4.89	5.63	38.3	29.6	49.7	1.17e-06	0.000356
Stat1	5.16	0.0831	5	5.32	35.7	31.9	40	2.06e-08	3.02e-05
C3	5.12	0.442	4.25	5.98	34.7	19	63.2	8.5e-05	0.00218
Ccr2	5.09	0.327	4.45	5.73	34.1	21.9	53.2	2e-05	0.000916
Tnf	4.96	0.293	4.38	5.53	31.1	20.9	46.3	1.32e-05	0.000778
Chi3l3	4.84	0.424	4.01	5.67	28.7	16.1	51.1	9.04e-05	0.00218
C1ra	4.79	0.228	4.34	5.23	27.6	20.2	37.6	4.52e-06	0.000663
Mx1	4.52	0.211	4.11	4.94	23	17.3	30.6	4.07e-06	0.000663
C4a	4.43	0.204	4.03	4.83	21.6	16.3	28.5	3.89e-06	0.000663
Ccr1	4.39	0.399	3.6	5.17	20.9	12.2	35.9	0.000109	0.00249
Cxcl2	4.37	0.869	2.67	6.08	20.7	6.37	67.5	0.00399	0.0523
Hsh2d	4.34	0.421	3.51	5.16	20.2	11.4	35.8	0.000148	0.00302
Arg1	4.31	0.417	3.49	5.13	19.9	11.3	35	0.000146	0.00302
Il12b	4.19	0.586	3.04	5.34	18.2	8.22	40.4	0.000834	0.0124
Nos2	4.18	0.421	3.36	5.01	18.2	10.3	32.2	0.000176	0.00345
Tlr2	4.17	0.277	3.63	4.72	18	12.4	26.3	2.33e-05	0.000959
Tlr9	4	0.362	3.29	4.71	16	9.77	26.1	0.000106	0.00248
Cxcl1	3.94	0.669	2.63	5.25	15.3	6.18	38.1	0.00201	0.0277
Cd86	3.93	0.22	3.5	4.36	15.3	11.3	20.6	1e-05	0.000765
Ccl8	3.91	0.383	3.16	4.66	15	8.92	25.3	0.000155	0.00307
Cd40	3.83	0.343	3.16	4.51	14.3	8.94	22.7	0.000101	0.00238
H2-Eb1	3.8	0.331	3.15	4.45	13.9	8.88	21.9	8.84e-05	0.00218
Il7	3.76	0.475	2.83	4.69	13.5	7.09	25.8	0.000521	0.00822
C2	3.74	0.25	3.25	4.23	13.3	9.5	18.7	2.42e-05	0.000959
Defa-rs1	3.74	1.17	1.44	6.04	13.3	2.7	65.7	0.0245	0.266
Il10	3.73	0.411	2.92	4.53	13.2	7.58	23.2	0.000273	0.00495
Il18rap	3.7	0.324	3.07	4.34	13	8.38	20.2	8.99e-05	0.00218
Il11	3.62	0.276	3.08	4.16	12.3	8.44	17.8	4.58e-05	0.00149
Itgb2	3.52	0.224	3.08	3.96	11.5	8.45	15.5	1.9e-05	0.000901
Tlr8	3.47	0.411	2.67	4.28	11.1	6.35	19.4	0.000381	0.00665
Tlr1	3.4	0.114	3.17	3.62	10.5	9.03	12.3	8.04e-07	0.000356
Stat2	3.39	0.128	3.14	3.64	10.5	8.82	12.5	1.45e-06	0.000356
C3ar1	3.37	0.253	2.87	3.86	10.3	7.31	14.6	4.32e-05	0.00147
Fasl	3.34	0.416	2.53	4.16	10.1	5.76	17.8	0.000482	0.00778
Cxcl3	3.24	0.74	1.79	4.69	9.45	3.46	25.8	0.00715	0.0875
Mmp3	3.09	0.702	1.71	4.46	8.49	3.27	22	0.00706	0.0871
Myd88	3.06	0.231	2.61	3.52	8.37	6.12	11.4	4.32e-05	0.00147
Il1b	3.01	0.307	2.41	3.62	8.08	5.32	12.3	0.000188	0.00363
Ifna1	2.97	0.608	1.78	4.16	7.83	3.43	17.9	0.00452	0.0588
Ccl11	2.94	0.376	2.21	3.68	7.7	4.62	12.8	0.000546	0.00852
Tlr3	2.92	0.278	2.38	3.47	7.58	5.19	11.1	0.000135	0.00295
Irf5	2.81	0.184	2.45	3.17	7.03	5.47	9.03	2.19e-05	0.000946
Maff	2.75	0.24	2.28	3.22	6.73	4.86	9.32	8.84e-05	0.00218
Mef2b	2.74	0.992	0.792	4.68	6.67	1.73	25.7	0.0399	0.41
Il1a	2.71	0.207	2.3	3.12	6.54	4.94	8.68	4.69e-05	0.0015
Daxx	2.65	0.207	2.24	3.05	6.26	4.72	8.29	5.21e-05	0.00158
C1s	2.65	0.257	2.15	3.16	6.28	4.43	8.91	0.000147	0.00302
Pik3c2g	2.62	0.865	0.92	4.31	6.13	1.89	19.9	0.0293	0.314
Tlr7	2.61	0.135	2.34	2.87	6.09	5.07	7.32	6.78e-06	0.000765
Ccl19	2.57	0.202	2.18	2.97	5.95	4.52	7.83	5.28e-05	0.00158
Nod2	2.56	0.176	2.22	2.91	5.9	4.65	7.5	2.75e-05	0.00101
Il15	2.45	0.309	1.85	3.06	5.48	3.6	8.33	0.000508	0.00811
Ltb4r1	2.44	0.329	1.79	3.08	5.42	3.47	8.48	0.000704	0.0107
Il21	2.35	0.182	1.99	2.71	5.1	3.98	6.53	4.95e-05	0.00155
Cxcr1	2.34	0.158	2.03	2.65	5.05	4.08	6.26	2.57e-05	0.000992
Nod1	2.31	0.253	1.82	2.81	4.97	3.53	7.01	0.000262	0.00481
Tnfaip3	2.22	0.181	1.87	2.58	4.66	3.64	5.97	6.42e-05	0.00181
Nlrp3	2.13	0.109	1.92	2.35	4.39	3.78	5.09	6.51e-06	0.000765
C1qb	2.1	0.129	1.85	2.36	4.3	3.61	5.12	1.58e-05	0.000816
Cebpb	2.05	0.128	1.79	2.3	4.13	3.47	4.91	1.76e-05	0.000862
H2-Ea-ps	2.05	0.324	1.42	2.69	4.15	2.68	6.45	0.00143	0.0206
Il9	2	0.855	0.324	3.68	4	1.25	12.8	0.0665	0.642
C6	2	1.1	-0.158	4.16	4	0.897	17.8	0.129	1
Csf1	1.99	0.186	1.63	2.36	3.97	3.08	5.12	0.000124	0.00281
Stat3	1.96	0.148	1.67	2.25	3.89	3.18	4.75	4.4e-05	0.00147
Cysltr2	1.95	0.116	1.72	2.18	3.86	3.3	4.52	1.38e-05	0.000782
C1qa	1.93	0.119	1.7	2.17	3.82	3.25	4.49	1.59e-05	0.000816
Ltb	1.89	0.194	1.51	2.27	3.71	2.85	4.83	0.000194	0.0037
Cd40lg	1.87	0.504	0.887	2.86	3.66	1.85	7.26	0.0137	0.152
Il5	1.81	0.338	1.14	2.47	3.5	2.21	5.54	0.00309	0.0409
Cxcr4	1.78	0.385	1.02	2.53	3.43	2.03	5.79	0.00575	0.0722
Tlr4	1.77	0.142	1.5	2.05	3.42	2.82	4.15	5.81e-05	0.00167
Mafk	1.7	0.134	1.43	1.96	3.24	2.7	3.89	5.49e-05	0.00161
Tlr6	1.7	0.272	1.17	2.23	3.25	2.25	4.71	0.00153	0.0216
Myc	1.67	0.14	1.39	1.94	3.18	2.63	3.84	7.22e-05	0.00193
Tyrobp	1.51	0.203	1.12	1.91	2.86	2.17	3.76	0.00068	0.0104
Ccl22	1.5	0.183	1.14	1.86	2.83	2.21	3.62	0.000435	0.00734
Ptgs2	1.49	0.194	1.11	1.87	2.81	2.16	3.66	0.0006	0.00927
Relb	1.48	0.143	1.2	1.76	2.78	2.29	3.38	0.000146	0.00302
Ripk2	1.46	0.124	1.22	1.71	2.76	2.33	3.26	7.6e-05	0.00199
Ptger4	1.34	0.242	0.863	1.81	2.53	1.82	3.51	0.00267	0.0356
Pla2g4a	1.32	0.162	1	1.63	2.49	2	3.1	0.000455	0.00743
Nfe2l2	1.29	0.126	1.04	1.53	2.44	2.05	2.89	0.000154	0.00307
Areg	1.29	0.483	0.344	2.24	2.45	1.27	4.72	0.0443	0.44
C9	1.29	1	-0.676	3.25	2.44	0.626	9.55	0.255	1
Tgfb1	1.26	0.187	0.894	1.63	2.4	1.86	3.09	0.0011	0.016
Cysltr1	1.26	0.308	0.652	1.86	2.39	1.57	3.62	0.00953	0.111
Ddit3	1.21	0.0807	1.05	1.37	2.31	2.07	2.58	2.39e-05	0.000959
Jun	1.18	0.191	0.802	1.55	2.26	1.74	2.93	0.00165	0.0229
Ltb4r2	1.14	0.293	0.562	1.71	2.2	1.48	3.27	0.0117	0.133
Il22	1.09	0.995	-0.864	3.04	2.12	0.549	8.2	0.325	1
Ripk1	1.07	0.157	0.765	1.38	2.11	1.7	2.61	0.00103	0.0151
Ccr3	1.05	1.13	-1.16	3.27	2.07	0.447	9.63	0.394	1
Traf2	0.992	0.0645	0.865	1.12	1.99	1.82	2.17	2.11e-05	0.000941
Il1r1	0.99	0.117	0.76	1.22	1.99	1.69	2.33	0.000385	0.00666
C7	0.989	0.414	0.177	1.8	1.98	1.13	3.48	0.0625	0.608
Nfkb1	0.943	0.105	0.736	1.15	1.92	1.67	2.22	0.000292	0.00523
Hspb1	0.908	0.16	0.595	1.22	1.88	1.51	2.33	0.00234	0.0315
Il10rb	0.898	0.123	0.656	1.14	1.86	1.58	2.2	0.000766	0.0115
Ptger2	0.845	0.234	0.387	1.3	1.8	1.31	2.47	0.0153	0.169
Il6ra	0.827	0.203	0.43	1.22	1.77	1.35	2.34	0.00953	0.111
Bcl6	0.816	0.132	0.558	1.07	1.76	1.47	2.11	0.0016	0.0224
Mapkapk2	0.774	0.0951	0.588	0.961	1.71	1.5	1.95	0.000454	0.00743
Ccr4	0.739	0.618	-0.473	1.95	1.67	0.721	3.87	0.286	1
Alox15	0.727	0.604	-0.456	1.91	1.66	0.729	3.76	0.282	1
Shc1	0.702	0.17	0.369	1.04	1.63	1.29	2.05	0.00906	0.108
Ly96	0.699	0.147	0.411	0.987	1.62	1.33	1.98	0.00509	0.0645
Ptgir	0.667	1.04	-1.37	2.71	1.59	0.386	6.53	0.55	1
Irf3	0.629	0.286	0.0695	1.19	1.55	1.05	2.28	0.0788	0.741
Rela	0.559	0.117	0.33	0.789	1.47	1.26	1.73	0.005	0.0638
Fos	0.547	0.145	0.262	0.832	1.46	1.2	1.78	0.0132	0.147
Birc2	0.532	0.058	0.418	0.646	1.45	1.34	1.56	0.000258	0.00479
Rapgef2	0.459	0.169	0.126	0.791	1.37	1.09	1.73	0.0425	0.427
Tslp	0.436	0.453	-0.452	1.32	1.35	0.731	2.5	0.38	1
Max	0.429	0.198	0.041	0.817	1.35	1.03	1.76	0.0824	0.766
Hif1a	0.401	0.13	0.146	0.656	1.32	1.11	1.58	0.0275	0.297
Il22ra2	0.399	0.578	-0.735	1.53	1.32	0.601	2.89	0.521	1
Kng1	0.395	0.273	-0.14	0.93	1.31	0.907	1.9	0.208	1
Keap1	0.383	0.0665	0.253	0.513	1.3	1.19	1.43	0.00222	0.0302
Il1rap	0.35	0.166	0.0258	0.675	1.27	1.02	1.6	0.088	0.813
Map3k1	0.312	0.148	0.0223	0.603	1.24	1.02	1.52	0.0886	0.813
Map2k1	0.286	0.106	0.0775	0.494	1.22	1.06	1.41	0.0433	0.432
Nox1	0.271	0.697	-1.1	1.64	1.21	0.468	3.11	0.714	1
Nfatc3	0.234	0.129	-0.0191	0.487	1.18	0.987	1.4	0.13	1
Il18	0.233	0.106	0.0262	0.44	1.18	1.02	1.36	0.0783	0.741
Raf1	0.225	0.104	0.0223	0.428	1.17	1.02	1.35	0.0816	0.763
Gngt1	0.222	0.938	-1.62	2.06	1.17	0.326	4.17	0.822	1
Mmp9	0.219	0.461	-0.686	1.12	1.16	0.622	2.18	0.655	1
Hspb2	0.213	0.15	-0.0819	0.508	1.16	0.945	1.42	0.216	1
Csf3	0.211	0.176	-0.135	0.556	1.16	0.911	1.47	0.286	1
Il12a	0.211	0.458	-0.687	1.11	1.16	0.621	2.16	0.665	1
Rock2	0.209	0.145	-0.0743	0.493	1.16	0.95	1.41	0.208	1
Tcf4	0.187	0.111	-0.0306	0.404	1.14	0.979	1.32	0.153	1
Tgfb3	0.182	0.104	-0.0212	0.386	1.13	0.985	1.31	0.139	1
Tgfb2	0.18	0.126	-0.0671	0.427	1.13	0.955	1.34	0.213	1
Hmgn1	0.174	0.0626	0.0515	0.297	1.13	1.04	1.23	0.0388	0.402
C8b	0.164	0.275	-0.375	0.704	1.12	0.771	1.63	0.576	1
Ccl20	0.137	0.685	-1.21	1.48	1.1	0.434	2.79	0.85	1
Ptgs1	0.136	0.126	-0.111	0.383	1.1	0.926	1.3	0.331	1
Ccl17	0.133	0.32	-0.495	0.76	1.1	0.71	1.69	0.695	1
Creb1	0.131	0.125	-0.114	0.377	1.1	0.924	1.3	0.342	1
Cd55	0.12	0.219	-0.309	0.548	1.09	0.807	1.46	0.607	1
Masp1	0.105	0.13	-0.149	0.359	1.08	0.902	1.28	0.456	1
Cfl1	0.103	0.0468	0.0116	0.195	1.07	1.01	1.14	0.0783	0.741
Grb2	0.0998	0.129	-0.152	0.352	1.07	0.9	1.28	0.473	1
Mapk14	0.0942	0.107	-0.116	0.304	1.07	0.923	1.23	0.419	1
Gnaq	0.0838	0.137	-0.184	0.352	1.06	0.88	1.28	0.567	1
Tgfbr1	0.0771	0.0635	-0.0473	0.202	1.05	0.968	1.15	0.279	1
Il23r	0.0686	0.489	-0.89	1.03	1.05	0.54	2.04	0.894	1
Map3k5	0.0666	0.181	-0.288	0.421	1.05	0.819	1.34	0.728	1
Cxcl5	0.0503	1.02	-1.95	2.05	1.04	0.259	4.15	0.963	1
Elk1	0.0372	0.12	-0.197	0.272	1.03	0.872	1.21	0.768	1
Atf2	0.0252	0.188	-0.344	0.394	1.02	0.788	1.31	0.899	1
Nr3c1	0.0179	0.0965	-0.171	0.207	1.01	0.888	1.15	0.86	1
Cdc42	0.0116	0.0911	-0.167	0.19	1.01	0.891	1.14	0.904	1
Ptk2	0.011	0.178	-0.338	0.36	1.01	0.791	1.28	0.953	1
Hmgb2	0.00623	0.681	-1.33	1.34	1	0.398	2.53	0.993	1
Bcl2l1	0.00316	0.0612	-0.117	0.123	1	0.922	1.09	0.961	1
Il17a	0	0	0	0	1	1	1	NA	NA
Cfd	0	0	0	0	1	1	1	NA	NA
Csf2	0	0	0	0	1	1	1	NA	NA
Il4	0	0	0	0	1	1	1	NA	NA
Il3	0	0	0	0	1	1	1	NA	NA
Il13	0	0	0	0	1	1	1	NA	NA
Mapkapk5	-0.0444	0.657	-1.33	1.24	0.97	0.397	2.37	0.949	1
Gnas	-0.0543	0.0948	-0.24	0.131	0.963	0.847	1.1	0.591	1
Rac1	-0.0589	0.0965	-0.248	0.13	0.96	0.842	1.09	0.568	1
Mef2d	-0.0726	0.143	-0.353	0.208	0.951	0.783	1.15	0.634	1
Twist2	-0.0759	0.244	-0.555	0.403	0.949	0.681	1.32	0.769	1
Map3k7	-0.087	0.116	-0.315	0.141	0.941	0.804	1.1	0.488	1
Ccl21a	-0.0872	0.241	-0.559	0.384	0.941	0.679	1.31	0.732	1
Pdgfa	-0.0944	0.116	-0.321	0.132	0.937	0.8	1.1	0.451	1
Mafg	-0.0985	0.105	-0.304	0.107	0.934	0.81	1.08	0.39	1
Gnb1	-0.102	0.0682	-0.236	0.0318	0.932	0.849	1.02	0.195	1
Tradd	-0.102	0.115	-0.328	0.124	0.932	0.797	1.09	0.417	1
Hdac4	-0.11	0.128	-0.361	0.14	0.926	0.779	1.1	0.428	1
Mknk1	-0.127	0.0738	-0.272	0.0175	0.916	0.828	1.01	0.145	1
Rhoa	-0.153	0.0805	-0.311	0.00452	0.899	0.806	1	0.115	1
Prkca	-0.156	0.192	-0.531	0.22	0.898	0.692	1.16	0.454	1
Mef2a	-0.165	0.124	-0.409	0.0782	0.892	0.753	1.06	0.241	1
Map2k6	-0.173	0.123	-0.414	0.0678	0.887	0.75	1.05	0.218	1
Fxyd2	-0.18	0.195	-0.562	0.202	0.883	0.678	1.15	0.398	1
Mef2c_Mm	-0.201	0.301	-0.791	0.389	0.87	0.578	1.31	0.534	1
Hras1	-0.211	0.149	-0.504	0.0819	0.864	0.705	1.06	0.217	1
C8a	-0.222	0.919	-2.02	1.58	0.857	0.246	2.99	0.818	1
Hmgb1	-0.225	0.135	-0.489	0.0392	0.856	0.712	1.03	0.156	1
Map3k9	-0.244	0.139	-0.517	0.0277	0.844	0.699	1.02	0.139	1
Plcb1	-0.261	0.237	-0.725	0.203	0.834	0.605	1.15	0.32	1
Mapk8	-0.279	0.171	-0.614	0.0553	0.824	0.653	1.04	0.163	1
Flt1	-0.3	0.116	-0.528	-0.0719	0.812	0.694	0.951	0.0495	0.485
Mapk3	-0.316	0.0788	-0.47	-0.162	0.803	0.722	0.894	0.0102	0.117
Ptger3	-0.322	0.254	-0.82	0.175	0.8	0.567	1.13	0.26	1
Map2k4	-0.342	0.0799	-0.498	-0.185	0.789	0.708	0.88	0.00791	0.096
Tollip	-0.344	0.0422	-0.427	-0.262	0.788	0.744	0.834	0.000449	0.00743
Prkcb	-0.36	0.295	-0.939	0.219	0.779	0.522	1.16	0.278	1
Mapk1	-0.391	0.0918	-0.571	-0.211	0.762	0.673	0.864	0.008	0.0963
Myl2	-0.395	0.233	-0.852	0.0627	0.761	0.554	1.04	0.152	1
Smad7	-0.415	0.108	-0.627	-0.203	0.75	0.648	0.869	0.0122	0.138
Cd4	-0.441	0.469	-1.36	0.478	0.737	0.39	1.39	0.39	1
Ppp1r12b	-0.445	0.153	-0.746	-0.144	0.735	0.596	0.905	0.0338	0.359
Limk1	-0.476	0.229	-0.925	-0.0262	0.719	0.527	0.982	0.0927	0.846
Ccl24	-0.488	0.244	-0.966	-0.00973	0.713	0.512	0.993	0.102	0.919
Rps6ka5	-0.49	0.122	-0.73	-0.25	0.712	0.603	0.841	0.0102	0.117
Trem2	-0.505	0.123	-0.747	-0.263	0.705	0.596	0.833	0.00945	0.111
Il23a	-0.566	0.345	-1.24	0.11	0.675	0.423	1.08	0.162	1
Ager	-0.578	0.258	-1.08	-0.0725	0.67	0.472	0.951	0.0751	0.721
Lta	-0.663	0.833	-2.3	0.97	0.632	0.204	1.96	0.462	1
Masp2	-0.674	0.245	-1.16	-0.194	0.627	0.449	0.874	0.0403	0.411
Crp	-0.722	0.926	-2.54	1.09	0.606	0.172	2.13	0.471	1
Cd163	-0.757	0.271	-1.29	-0.226	0.592	0.409	0.855	0.0383	0.401
Gpr44	-0.807	0.609	-2	0.386	0.571	0.25	1.31	0.242	1
Il2	-0.848	0.903	-2.62	0.921	0.556	0.163	1.89	0.391	1
Ptger1	-0.892	0.327	-1.53	-0.251	0.539	0.346	0.84	0.0414	0.419
Mbl2	-1.01	0.712	-2.41	0.382	0.495	0.188	1.3	0.214	1
Cxcr2	-1.09	0.646	-2.36	0.172	0.468	0.195	1.13	0.151	1
Mrc1	-1.12	0.253	-1.61	-0.624	0.46	0.327	0.649	0.00684	0.0851
Alox5	-1.23	0.431	-2.08	-0.385	0.426	0.237	0.766	0.0357	0.377
Ptgfr	-1.35	0.277	-1.89	-0.808	0.392	0.269	0.571	0.00457	0.0589
Retnla	-1.58	1.17	-3.87	0.704	0.333	0.0682	1.63	0.233	1
Tlr5	-1.89	0.925	-3.71	-0.0797	0.269	0.0765	0.946	0.0961	0.871
Tbxa2r	-1.94	0.548	-3.01	-0.864	0.261	0.124	0.549	0.0166	0.182
Hc	-2.49	0.892	-4.24	-0.74	0.178	0.0531	0.599	0.0385	0.401
Alox12	-2.52	0.957	-4.4	-0.648	0.174	0.0474	0.638	0.0461	0.455

## Sheet: WTmock v Vip-mock
Genes	Log2 fold change	std error (log2)	Lower confidence limit (log2)	Upper confidence limit (log2)	Linear fold change	Lower confidence limit (linear)	Upper confidence limit (linear)	P-value	BY.p.value
Cxcl10	1.93	0.813	0.333	3.52	3.8	1.26	11.5	0.0555	1
Ccl5	1.28	0.386	0.525	2.04	2.43	1.44	4.1	0.016	1
Cd4	1.08	0.66	-0.217	2.37	2.11	0.861	5.17	0.154	1
Retnla	1.01	0.668	-0.301	2.32	2.01	0.812	4.99	0.182	1
Iigp1	0.922	0.363	0.21	1.63	1.89	1.16	3.1	0.0442	1
Ccl2	0.849	0.421	0.0239	1.67	1.8	1.02	3.19	0.0903	1
Ifi27l2a	0.713	0.309	0.108	1.32	1.64	1.08	2.5	0.0604	1
Oas1a	0.668	0.315	0.0501	1.29	1.59	1.04	2.44	0.0784	1
Irf7	0.654	0.3	0.0653	1.24	1.57	1.05	2.37	0.0723	1
Ifi44	0.623	0.346	-0.0554	1.3	1.54	0.962	2.46	0.122	1
Ifit3	0.564	0.302	-0.0284	1.16	1.48	0.981	2.23	0.111	1
Ccl8	0.55	0.319	-0.075	1.17	1.46	0.949	2.26	0.135	1
Ifit1	0.548	0.348	-0.134	1.23	1.46	0.911	2.35	0.167	1
Fos	0.512	0.215	0.0918	0.933	1.43	1.07	1.91	0.0542	1
Oasl1	0.464	0.32	-0.164	1.09	1.38	0.892	2.13	0.198	1
Oas2	0.436	0.234	-0.0239	0.895	1.35	0.984	1.86	0.113	1
Ccl21a	0.421	0.203	0.0235	0.819	1.34	1.02	1.76	0.0832	1
Areg	0.349	0.199	-0.0402	0.738	1.27	0.973	1.67	0.129	1
H2-Eb1	0.335	0.25	-0.154	0.824	1.26	0.899	1.77	0.228	1
Ptger1	0.318	0.206	-0.0869	0.723	1.25	0.942	1.65	0.175	1
Ccl7	0.3	0.282	-0.253	0.852	1.23	0.839	1.81	0.329	1
Trem2	0.295	0.137	0.0268	0.564	1.23	1.02	1.48	0.0745	1
Ifit2	0.258	0.195	-0.125	0.64	1.2	0.917	1.56	0.235	1
Ccl3	0.22	0.291	-0.349	0.789	1.16	0.785	1.73	0.478	1
Mx2	0.216	0.168	-0.114	0.546	1.16	0.924	1.46	0.247	1
Alox5	0.21	0.12	-0.0253	0.445	1.16	0.983	1.36	0.131	1
C3	0.208	0.469	-0.711	1.13	1.15	0.611	2.18	0.673	1
Ccr2	0.202	0.142	-0.0756	0.479	1.15	0.949	1.39	0.204	1
Plcb1	0.198	0.179	-0.153	0.55	1.15	0.899	1.46	0.311	1
Hspb2	0.182	0.143	-0.0976	0.462	1.13	0.935	1.38	0.249	1
Prkcb	0.176	0.213	-0.241	0.592	1.13	0.846	1.51	0.44	1
Il12a	0.158	0.289	-0.408	0.724	1.12	0.754	1.65	0.604	1
Irf5	0.15	0.0854	-0.0171	0.318	1.11	0.988	1.25	0.129	1
Il6ra	0.148	0.109	-0.0653	0.362	1.11	0.956	1.29	0.222	1
C8b	0.147	0.19	-0.226	0.521	1.11	0.855	1.43	0.468	1
Ccl17	0.146	0.207	-0.26	0.551	1.11	0.835	1.47	0.509	1
C1qb	0.137	0.0645	0.0109	0.264	1.1	1.01	1.2	0.0773	1
Tyrobp	0.136	0.0766	-0.0139	0.287	1.1	0.99	1.22	0.126	1
Chi3l3	0.127	0.531	-0.915	1.17	1.09	0.53	2.25	0.819	1
Prkca	0.124	0.11	-0.0919	0.339	1.09	0.938	1.26	0.304	1
Mapk1	0.123	0.0921	-0.0578	0.303	1.09	0.961	1.23	0.231	1
Cd86	0.117	0.0955	-0.0704	0.304	1.08	0.952	1.23	0.267	1
Fxyd2	0.117	0.124	-0.126	0.359	1.08	0.917	1.28	0.382	1
Hras1	0.114	0.128	-0.137	0.365	1.08	0.909	1.29	0.409	1
Mx1	0.111	0.0992	-0.0837	0.305	1.08	0.944	1.24	0.307	1
Arg1	0.107	0.307	-0.495	0.708	1.08	0.71	1.63	0.739	1
Irf1	0.1	0.11	-0.116	0.316	1.07	0.923	1.25	0.398	1
C7	0.0948	0.378	-0.647	0.836	1.07	0.639	1.79	0.81	1
C1ra	0.0931	0.119	-0.141	0.327	1.07	0.907	1.25	0.465	1
Nod1	0.0886	0.164	-0.234	0.411	1.06	0.851	1.33	0.609	1
Ppp1r12b	0.0827	0.105	-0.123	0.288	1.06	0.918	1.22	0.46	1
C3ar1	0.0807	0.0569	-0.0309	0.192	1.06	0.979	1.14	0.206	1
Mef2c_Mm	0.0798	0.244	-0.398	0.558	1.06	0.759	1.47	0.755	1
Il18	0.0781	0.0451	-0.0102	0.166	1.06	0.993	1.12	0.134	1
Mknk1	0.0777	0.0422	-0.00506	0.161	1.06	0.996	1.12	0.115	1
Ccl19	0.0755	0.1	-0.121	0.272	1.05	0.92	1.21	0.48	1
Tlr3	0.0694	0.0889	-0.105	0.244	1.05	0.93	1.18	0.465	1
Map2k1	0.0673	0.0932	-0.115	0.25	1.05	0.923	1.19	0.498	1
Ptger4	0.064	0.174	-0.278	0.406	1.05	0.825	1.32	0.726	1
Rps6ka5	0.059	0.122	-0.18	0.298	1.04	0.883	1.23	0.645	1
C1qa	0.0565	0.061	-0.063	0.176	1.04	0.957	1.13	0.39	1
Cysltr1	0.0508	0.0867	-0.119	0.221	1.04	0.921	1.17	0.58	1
Ddit3	0.0414	0.0318	-0.0209	0.104	1.03	0.986	1.07	0.24	1
Mafg	0.0402	0.1	-0.157	0.237	1.03	0.897	1.18	0.703	1
Tlr9	0.0368	0.111	-0.181	0.254	1.03	0.882	1.19	0.752	1
Ptgs1	0.0353	0.0772	-0.116	0.187	1.02	0.923	1.14	0.664	1
Cd163	0.0342	0.136	-0.232	0.301	1.02	0.851	1.23	0.81	1
Cfl1	0.0302	0.0407	-0.0496	0.11	1.02	0.966	1.08	0.487	1
C1s	0.0299	0.0608	-0.0894	0.149	1.02	0.94	1.11	0.641	1
Nod2	0.0286	0.196	-0.355	0.413	1.02	0.782	1.33	0.889	1
Masp2	0.0231	0.162	-0.293	0.34	1.02	0.816	1.27	0.891	1
Tlr1	0.0222	0.0797	-0.134	0.178	1.02	0.911	1.13	0.79	1
Gnb1	0.0218	0.0424	-0.0613	0.105	1.02	0.958	1.08	0.626	1
Flt1	0.0206	0.103	-0.181	0.222	1.01	0.882	1.17	0.848	1
Stat3	0.019	0.0793	-0.136	0.174	1.01	0.91	1.13	0.819	1
Ptgs2	0.018	0.148	-0.273	0.309	1.01	0.828	1.24	0.908	1
Mapk8	0.0165	0.0924	-0.165	0.198	1.01	0.892	1.15	0.864	1
Smad7	0.016	0.0897	-0.16	0.192	1.01	0.895	1.14	0.864	1
Max	0.0157	0.105	-0.19	0.221	1.01	0.877	1.17	0.886	1
Ltb	0.0151	0.118	-0.216	0.246	1.01	0.861	1.19	0.902	1
Mef2d	0.0127	0.116	-0.215	0.241	1.01	0.861	1.18	0.917	1
Itgb2	0.0109	0.0879	-0.161	0.183	1.01	0.894	1.14	0.906	1
Rela	0.00954	0.0989	-0.184	0.203	1.01	0.88	1.15	0.926	1
Cebpb	0.00878	0.0819	-0.152	0.169	1.01	0.9	1.12	0.918	1
Shc1	0.00758	0.146	-0.279	0.294	1.01	0.824	1.23	0.96	1
Il15	0.00432	0.187	-0.363	0.371	1	0.778	1.29	0.982	1
Il1b	0.00397	0.253	-0.492	0.5	1	0.711	1.41	0.988	1
Hmgn1	0.00369	0.0503	-0.0949	0.102	1	0.936	1.07	0.944	1
Tgfb1	0.00236	0.0515	-0.0986	0.103	1	0.934	1.07	0.965	1
Ptk2	0.0014	0.139	-0.271	0.273	1	0.829	1.21	0.992	1
Ccl22	-0.00319	0.117	-0.232	0.226	0.998	0.851	1.17	0.979	1
Tollip	-0.00417	0.0344	-0.0716	0.0632	0.997	0.952	1.04	0.907	1
Ccl24	-0.0107	0.166	-0.336	0.315	0.993	0.792	1.24	0.951	1
Mapk14	-0.0112	0.0877	-0.183	0.161	0.992	0.881	1.12	0.903	1
Rhoa	-0.012	0.0551	-0.12	0.0961	0.992	0.92	1.07	0.835	1
Daxx	-0.0161	0.104	-0.221	0.189	0.989	0.858	1.14	0.882	1
Hdac4	-0.017	0.104	-0.22	0.186	0.988	0.859	1.14	0.875	1
Tnfaip3	-0.0186	0.0902	-0.195	0.158	0.987	0.873	1.12	0.843	1
Mrc1	-0.0199	0.13	-0.275	0.235	0.986	0.826	1.18	0.884	1
Cxcr4	-0.0246	0.143	-0.306	0.256	0.983	0.809	1.19	0.869	1
Nlrp3	-0.0275	0.078	-0.18	0.125	0.981	0.882	1.09	0.737	1
Irf3	-0.0278	0.158	-0.337	0.282	0.981	0.791	1.22	0.866	1
Bcl2l1	-0.0329	0.0702	-0.17	0.105	0.977	0.889	1.08	0.656	1
Stat1	-0.0366	0.0798	-0.193	0.12	0.975	0.875	1.09	0.663	1
Ager	-0.0392	0.128	-0.29	0.211	0.973	0.818	1.16	0.769	1
Tgfbr1	-0.0409	0.0549	-0.149	0.0668	0.972	0.902	1.05	0.485	1
Tlr2	-0.0474	0.153	-0.348	0.253	0.968	0.786	1.19	0.767	1
Tradd	-0.0485	0.0915	-0.228	0.131	0.967	0.854	1.09	0.615	1
Tlr6	-0.0514	0.162	-0.369	0.266	0.965	0.774	1.2	0.762	1
Pdgfa	-0.0534	0.0383	-0.128	0.0216	0.964	0.915	1.02	0.212	1
Ly96	-0.0553	0.0866	-0.225	0.114	0.962	0.856	1.08	0.547	1
Limk1	-0.0566	0.163	-0.375	0.262	0.961	0.771	1.2	0.739	1
Relb	-0.0569	0.0695	-0.193	0.0793	0.961	0.875	1.06	0.444	1
C4a	-0.057	0.187	-0.424	0.31	0.961	0.746	1.24	0.771	1
Map3k9	-0.0579	0.0822	-0.219	0.103	0.961	0.859	1.07	0.508	1
Ptger3	-0.0602	0.219	-0.49	0.369	0.959	0.712	1.29	0.793	1
Keap1	-0.0614	0.0375	-0.135	0.0121	0.958	0.911	1.01	0.153	1
Myd88	-0.0624	0.0428	-0.146	0.0216	0.958	0.904	1.02	0.196	1
Traf2	-0.0628	0.0686	-0.197	0.0716	0.957	0.872	1.05	0.395	1
Masp1	-0.068	0.077	-0.219	0.0828	0.954	0.859	1.06	0.411	1
Nfe2l2	-0.069	0.109	-0.282	0.144	0.953	0.822	1.1	0.549	1
Map2k4	-0.0718	0.0359	-0.142	-0.00149	0.951	0.906	0.999	0.0922	1
Cxcl5	-0.0719	0.631	-1.31	1.17	0.951	0.403	2.24	0.913	1
Mafk	-0.0727	0.121	-0.309	0.164	0.951	0.807	1.12	0.569	1
Ripk1	-0.0749	0.0869	-0.245	0.0955	0.949	0.844	1.07	0.422	1
Map3k7	-0.0788	0.0669	-0.21	0.0524	0.947	0.865	1.04	0.284	1
Nr3c1	-0.0811	0.0788	-0.235	0.0734	0.945	0.849	1.05	0.343	1
Cdc42	-0.0829	0.0699	-0.22	0.054	0.944	0.859	1.04	0.28	1
Tlr4	-0.085	0.0575	-0.198	0.0276	0.943	0.872	1.02	0.19	1
Pla2g4a	-0.0858	0.154	-0.388	0.217	0.942	0.764	1.16	0.599	1
Tlr8	-0.0859	0.177	-0.434	0.262	0.942	0.74	1.2	0.645	1
Gnas	-0.0879	0.1	-0.285	0.109	0.941	0.821	1.08	0.415	1
Cysltr2	-0.0903	0.102	-0.289	0.109	0.939	0.818	1.08	0.408	1
Map3k5	-0.0913	0.132	-0.349	0.167	0.939	0.785	1.12	0.514	1
Mapk3	-0.0925	0.0629	-0.216	0.0308	0.938	0.861	1.02	0.192	1
Rac1	-0.0954	0.0684	-0.23	0.0387	0.936	0.853	1.03	0.213	1
Tlr7	-0.0956	0.124	-0.338	0.147	0.936	0.791	1.11	0.469	1
Rapgef2	-0.0979	0.109	-0.312	0.116	0.934	0.806	1.08	0.405	1
Il10rb	-0.102	0.0648	-0.229	0.025	0.932	0.853	1.02	0.166	1
Stat2	-0.102	0.114	-0.325	0.12	0.931	0.798	1.09	0.402	1
Maff	-0.104	0.326	-0.743	0.535	0.93	0.597	1.45	0.761	1
Ptgfr	-0.11	0.149	-0.402	0.182	0.927	0.757	1.13	0.489	1
Mef2a	-0.111	0.117	-0.34	0.118	0.926	0.79	1.09	0.379	1
Il1rap	-0.112	0.14	-0.386	0.162	0.925	0.765	1.12	0.452	1
Il1r1	-0.117	0.121	-0.354	0.121	0.922	0.782	1.09	0.372	1
Map3k1	-0.118	0.123	-0.358	0.122	0.922	0.78	1.09	0.373	1
Myl2	-0.119	0.135	-0.382	0.145	0.921	0.767	1.11	0.412	1
Grb2	-0.12	0.0568	-0.232	-0.00905	0.92	0.852	0.994	0.0783	1
Raf1	-0.124	0.0925	-0.305	0.0573	0.918	0.809	1.04	0.229	1
Csf1	-0.132	0.119	-0.364	0.1	0.912	0.777	1.07	0.307	1
Gnaq	-0.134	0.074	-0.28	0.0106	0.911	0.824	1.01	0.119	1
Hspb1	-0.134	0.187	-0.501	0.233	0.911	0.707	1.18	0.501	1
Tgfb2	-0.135	0.125	-0.381	0.11	0.911	0.768	1.08	0.322	1
Cd55	-0.136	0.132	-0.394	0.122	0.91	0.761	1.09	0.342	1
Atf2	-0.138	0.112	-0.357	0.0807	0.909	0.781	1.06	0.262	1
Il23r	-0.141	0.25	-0.631	0.349	0.907	0.646	1.27	0.594	1
Nfkb1	-0.142	0.112	-0.362	0.0781	0.906	0.778	1.06	0.253	1
Elk1	-0.145	0.105	-0.351	0.0613	0.905	0.784	1.04	0.218	1
Hmgb1	-0.153	0.104	-0.357	0.0507	0.899	0.781	1.04	0.191	1
Myc	-0.155	0.0871	-0.326	0.0161	0.898	0.798	1.01	0.126	1
Mmp9	-0.155	0.204	-0.555	0.245	0.898	0.681	1.18	0.476	1
Birc2	-0.157	0.0756	-0.305	-0.00928	0.897	0.809	0.994	0.0824	1
Jun	-0.165	0.107	-0.374	0.0439	0.892	0.772	1.03	0.173	1
Mapkapk2	-0.166	0.0712	-0.306	-0.0267	0.891	0.809	0.982	0.0582	1
Rock2	-0.168	0.11	-0.383	0.0476	0.89	0.767	1.03	0.178	1
Cd40	-0.17	0.129	-0.423	0.0835	0.889	0.746	1.06	0.237	1
Ccr1	-0.174	0.217	-0.599	0.252	0.886	0.66	1.19	0.454	1
Bcl6	-0.175	0.136	-0.441	0.0913	0.886	0.737	1.07	0.245	1
C2	-0.178	0.194	-0.558	0.201	0.884	0.679	1.15	0.393	1
Nfatc3	-0.18	0.117	-0.409	0.05	0.883	0.753	1.04	0.176	1
Il1a	-0.181	0.117	-0.41	0.0472	0.882	0.753	1.03	0.171	1
Hif1a	-0.181	0.127	-0.43	0.0673	0.882	0.742	1.05	0.203	1
Ltb4r1	-0.181	0.21	-0.592	0.23	0.882	0.664	1.17	0.421	1
Tlr5	-0.185	0.31	-0.792	0.422	0.88	0.578	1.34	0.573	1
Tgfb3	-0.201	0.108	-0.414	0.011	0.87	0.751	1.01	0.112	1
Ripk2	-0.202	0.114	-0.426	0.0217	0.869	0.744	1.02	0.127	1
Twist2	-0.21	0.119	-0.442	0.0224	0.865	0.736	1.02	0.127	1
Map2k6	-0.212	0.0747	-0.358	-0.0652	0.864	0.78	0.956	0.0298	1
Creb1	-0.243	0.104	-0.446	-0.0402	0.845	0.734	0.972	0.0572	1
Tcf4	-0.26	0.118	-0.49	-0.0292	0.835	0.712	0.98	0.0693	1
Ptger2	-0.332	0.141	-0.608	-0.0568	0.794	0.656	0.961	0.056	1
Il23a	-0.362	0.171	-0.698	-0.0267	0.778	0.617	0.982	0.0787	1
Il22	-0.964	0.793	-2.52	0.59	0.513	0.174	1.51	0.27	1

## Sheet: VIP-DV v WTDV
Genes	Log2 fold change	std error (log2)	Lower confidence limit (log2)	Upper confidence limit (log2)	Linear fold change	Lower confidence limit (linear)	Upper confidence limit (linear)	P-value	BY.p.value
Arg1	1.25	0.491	0.29	2.22	2.38	1.22	4.64	0.0513	1
Nos2	1.18	0.42	0.354	2	2.26	1.28	4	0.0379	1
Il22	1.18	1.12	-1.02	3.38	2.26	0.493	10.4	0.342	1
Ccr7	1.03	0.455	0.141	1.92	2.05	1.1	3.8	0.0725	1
Mrc1	0.717	0.326	0.0783	1.35	1.64	1.06	2.56	0.0791	1
Ccl8	0.689	0.369	-0.0337	1.41	1.61	0.977	2.66	0.121	1
Il11	0.655	0.26	0.146	1.16	1.57	1.11	2.24	0.0531	1
Mmp9	0.541	0.523	-0.484	1.57	1.46	0.715	2.96	0.348	1
Ccl17	0.515	0.297	-0.0671	1.1	1.43	0.955	2.14	0.143	1
Cysltr2	0.511	0.166	0.185	0.837	1.42	1.14	1.79	0.0277	1
Ccl22	0.426	0.216	0.00264	0.85	1.34	1	1.8	0.106	1
C3ar1	0.407	0.402	-0.38	1.19	1.33	0.769	2.29	0.357	1
Cebpb	0.399	0.201	0.00519	0.794	1.32	1	1.73	0.104	1
Irf5	0.387	0.282	-0.167	0.94	1.31	0.891	1.92	0.229	1
Cxcr4	0.372	0.425	-0.461	1.21	1.29	0.727	2.31	0.421	1
Il1r1	0.37	0.134	0.108	0.633	1.29	1.08	1.55	0.0395	1
Mx1	0.352	0.252	-0.142	0.845	1.28	0.906	1.8	0.221	1
Cd86	0.342	0.276	-0.199	0.883	1.27	0.871	1.84	0.271	1
Tlr8	0.322	0.435	-0.532	1.17	1.25	0.692	2.26	0.493	1
Iigp1	0.321	0.154	0.0182	0.623	1.25	1.01	1.54	0.0923	1
Trem2	0.31	0.16	-0.00433	0.624	1.24	0.997	1.54	0.111	1
C1qb	0.294	0.122	0.0554	0.533	1.23	1.04	1.45	0.0605	1
Ccl4	0.274	0.348	-0.407	0.956	1.21	0.754	1.94	0.466	1
H2-Eb1	0.266	0.28	-0.284	0.815	1.2	0.821	1.76	0.387	1
Fos	0.264	0.157	-0.044	0.572	1.2	0.97	1.49	0.154	1
Itgb2	0.26	0.29	-0.308	0.828	1.2	0.808	1.78	0.411	1
Tgfb2	0.251	0.0789	0.0966	0.406	1.19	1.07	1.33	0.0245	1
Traf2	0.24	0.137	-0.0292	0.508	1.18	0.98	1.42	0.141	1
Mafk	0.24	0.151	-0.0547	0.535	1.18	0.963	1.45	0.171	1
Flt1	0.239	0.127	-0.0099	0.488	1.18	0.993	1.4	0.119	1
Ddit3	0.237	0.144	-0.0452	0.518	1.18	0.969	1.43	0.161	1
Cxcl10	0.234	0.365	-0.482	0.95	1.18	0.716	1.93	0.55	1
Ccr1	0.231	0.389	-0.531	0.993	1.17	0.692	1.99	0.579	1
Oas1a	0.224	0.185	-0.139	0.587	1.17	0.908	1.5	0.28	1
C2	0.222	0.266	-0.298	0.743	1.17	0.813	1.67	0.441	1
Oasl1	0.222	0.368	-0.5	0.944	1.17	0.707	1.92	0.573	1
Tyrobp	0.216	0.25	-0.275	0.706	1.16	0.827	1.63	0.428	1
Il12a	0.216	0.352	-0.474	0.906	1.16	0.72	1.87	0.566	1
Il18rap	0.214	0.304	-0.381	0.809	1.16	0.768	1.75	0.513	1
Tlr7	0.212	0.149	-0.0795	0.504	1.16	0.946	1.42	0.213	1
Ifna1	0.212	0.703	-1.17	1.59	1.16	0.445	3.01	0.775	1
Mapkapk2	0.207	0.108	-0.00583	0.419	1.15	0.996	1.34	0.115	1
Cd55	0.207	0.223	-0.23	0.644	1.15	0.853	1.56	0.395	1
Daxx	0.207	0.236	-0.255	0.669	1.15	0.838	1.59	0.42	1
Ccl19	0.205	0.346	-0.472	0.883	1.15	0.721	1.84	0.578	1
Maff	0.202	0.209	-0.208	0.611	1.15	0.866	1.53	0.379	1
Nfkb1	0.201	0.123	-0.0397	0.441	1.15	0.973	1.36	0.163	1
Oas2	0.199	0.19	-0.173	0.571	1.15	0.887	1.49	0.343	1
C1qa	0.194	0.138	-0.0758	0.465	1.14	0.949	1.38	0.218	1
Mx2	0.193	0.134	-0.069	0.456	1.14	0.953	1.37	0.208	1
Il10	0.192	0.403	-0.598	0.981	1.14	0.661	1.97	0.654	1
Grb2	0.191	0.12	-0.0436	0.426	1.14	0.97	1.34	0.171	1
Ifit2	0.191	0.263	-0.325	0.708	1.14	0.798	1.63	0.501	1
Relb	0.184	0.205	-0.217	0.585	1.14	0.861	1.5	0.409	1
Cfb	0.181	0.389	-0.581	0.943	1.13	0.668	1.92	0.661	1
Shc1	0.177	0.152	-0.121	0.475	1.13	0.92	1.39	0.297	1
Ifi27l2a	0.17	0.167	-0.157	0.496	1.12	0.897	1.41	0.356	1
Jun	0.17	0.207	-0.236	0.576	1.13	0.849	1.49	0.449	1
Ifit3	0.169	0.176	-0.176	0.514	1.12	0.885	1.43	0.381	1
Irf1	0.167	0.213	-0.25	0.584	1.12	0.841	1.5	0.468	1
Map3k1	0.166	0.143	-0.114	0.445	1.12	0.924	1.36	0.297	1
Myc	0.165	0.163	-0.154	0.484	1.12	0.899	1.4	0.358	1
Nlrp3	0.163	0.164	-0.159	0.485	1.12	0.896	1.4	0.367	1
Ccl5	0.16	0.323	-0.474	0.793	1.12	0.72	1.73	0.642	1
Keap1	0.156	0.0745	0.0104	0.303	1.11	1.01	1.23	0.0898	1
Mafg	0.153	0.0496	0.0555	0.25	1.11	1.04	1.19	0.0274	1
Tlr6	0.153	0.281	-0.398	0.703	1.11	0.759	1.63	0.61	1
Map2k6	0.151	0.142	-0.128	0.43	1.11	0.915	1.35	0.338	1
Cfl1	0.147	0.0287	0.0907	0.203	1.11	1.06	1.15	0.00371	1
Myl2	0.147	0.228	-0.299	0.593	1.11	0.813	1.51	0.547	1
C3	0.145	0.298	-0.439	0.729	1.11	0.738	1.66	0.648	1
Irf7	0.143	0.17	-0.189	0.476	1.1	0.877	1.39	0.436	1
Stat1	0.142	0.0422	0.0592	0.225	1.1	1.04	1.17	0.0201	1
Il1rn	0.141	0.462	-0.765	1.05	1.1	0.589	2.07	0.773	1
Mapk14	0.133	0.0473	0.0405	0.226	1.1	1.03	1.17	0.0373	1
Rapgef2	0.126	0.157	-0.182	0.435	1.09	0.881	1.35	0.458	1
Ifnb1	0.126	0.656	-1.16	1.41	1.09	0.448	2.66	0.855	1
Myd88	0.125	0.278	-0.419	0.67	1.09	0.748	1.59	0.671	1
Map3k5	0.124	0.123	-0.117	0.365	1.09	0.922	1.29	0.359	1
Nod2	0.124	0.181	-0.232	0.479	1.09	0.852	1.39	0.525	1
Mef2d	0.123	0.108	-0.089	0.334	1.09	0.94	1.26	0.307	1
Ccl7	0.121	0.38	-0.623	0.866	1.09	0.649	1.82	0.762	1
Ptgs2	0.118	0.162	-0.199	0.434	1.08	0.871	1.35	0.5	1
Prkca	0.117	0.182	-0.24	0.473	1.08	0.847	1.39	0.549	1
Nfe2l2	0.116	0.164	-0.206	0.437	1.08	0.867	1.35	0.512	1
Pdgfa	0.113	0.115	-0.112	0.337	1.08	0.925	1.26	0.37	1
Ripk1	0.113	0.168	-0.216	0.442	1.08	0.861	1.36	0.53	1
Ltb4r1	0.111	0.353	-0.581	0.803	1.08	0.668	1.74	0.767	1
C4a	0.11	0.122	-0.128	0.348	1.08	0.915	1.27	0.406	1
Gnas	0.109	0.0564	-0.00168	0.22	1.08	0.999	1.16	0.111	1
C1ra	0.104	0.272	-0.429	0.637	1.07	0.743	1.56	0.717	1
Raf1	0.0997	0.08	-0.0572	0.257	1.07	0.961	1.19	0.268	1
Rela	0.0973	0.146	-0.188	0.383	1.07	0.878	1.3	0.534	1
Hsh2d	0.096	0.35	-0.589	0.782	1.07	0.665	1.72	0.795	1
Limk1	0.0958	0.172	-0.242	0.433	1.07	0.846	1.35	0.602	1
Tnfaip3	0.0955	0.254	-0.402	0.593	1.07	0.757	1.51	0.722	1
Tnfsf14	0.0954	0.498	-0.881	1.07	1.07	0.543	2.1	0.856	1
Creb1	0.0924	0.131	-0.164	0.349	1.07	0.893	1.27	0.511	1
Tnf	0.0891	0.333	-0.564	0.743	1.06	0.676	1.67	0.8	1
Bcl6	0.0875	0.13	-0.168	0.343	1.06	0.89	1.27	0.532	1
Ripk2	0.0869	0.121	-0.151	0.325	1.06	0.901	1.25	0.506	1
Map3k9	0.0865	0.12	-0.148	0.321	1.06	0.902	1.25	0.503	1
Hmgn1	0.0836	0.0756	-0.0645	0.232	1.06	0.956	1.17	0.319	1
Nod1	0.0831	0.214	-0.336	0.502	1.06	0.792	1.42	0.714	1
Ifit1	0.0821	0.117	-0.148	0.312	1.06	0.903	1.24	0.515	1
Cd4	0.0821	0.318	-0.542	0.706	1.06	0.687	1.63	0.807	1
Atf2	0.081	0.164	-0.24	0.402	1.06	0.847	1.32	0.642	1
Stat3	0.0791	0.166	-0.246	0.405	1.06	0.843	1.32	0.654	1
Tlr1	0.0763	0.174	-0.264	0.417	1.05	0.833	1.34	0.679	1
Il1rap	0.0737	0.117	-0.156	0.303	1.05	0.898	1.23	0.556	1
Ifng	0.0733	0.319	-0.551	0.698	1.05	0.682	1.62	0.827	1
Hspb2	0.0732	0.127	-0.176	0.322	1.05	0.885	1.25	0.589	1
Cd40	0.0717	0.382	-0.677	0.82	1.05	0.625	1.77	0.859	1
Hras1	0.0715	0.124	-0.172	0.315	1.05	0.888	1.24	0.589	1
Ptger4	0.0715	0.291	-0.499	0.642	1.05	0.708	1.56	0.816	1
Gnaq	0.0697	0.119	-0.163	0.302	1.05	0.893	1.23	0.583	1
Hif1a	0.0695	0.0867	-0.1	0.239	1.05	0.933	1.18	0.459	1
Il21	0.0678	0.295	-0.51	0.645	1.05	0.702	1.56	0.827	1
Nfatc3	0.0595	0.113	-0.162	0.281	1.04	0.894	1.22	0.622	1
Ccl3	0.0587	0.301	-0.532	0.649	1.04	0.692	1.57	0.853	1
Tgfb1	0.0557	0.238	-0.411	0.522	1.04	0.752	1.44	0.824	1
Il1b	0.0549	0.336	-0.604	0.713	1.04	0.658	1.64	0.877	1
Tgfbr1	0.0545	0.0637	-0.0704	0.179	1.04	0.952	1.13	0.431	1
Tlr9	0.054	0.428	-0.784	0.892	1.04	0.581	1.86	0.905	1
Il10rb	0.045	0.196	-0.339	0.429	1.03	0.791	1.35	0.827	1
Ly96	0.0442	0.196	-0.341	0.429	1.03	0.79	1.35	0.831	1
Il15	0.0391	0.314	-0.576	0.654	1.03	0.671	1.57	0.906	1
Hdac4	0.0382	0.0996	-0.157	0.233	1.03	0.897	1.18	0.717	1
Rps6ka5	0.0351	0.111	-0.182	0.252	1.02	0.882	1.19	0.763	1
Max	0.0339	0.204	-0.367	0.434	1.02	0.776	1.35	0.875	1
Rhoa	0.0309	0.0625	-0.0915	0.153	1.02	0.939	1.11	0.642	1
Ptk2	0.0263	0.121	-0.21	0.263	1.02	0.864	1.2	0.837	1
Elk1	0.0213	0.105	-0.184	0.226	1.01	0.88	1.17	0.846	1
Map3k7	0.0204	0.125	-0.224	0.265	1.01	0.856	1.2	0.877	1
Birc2	0.0202	0.0526	-0.0829	0.123	1.01	0.944	1.09	0.717	1
Ptger3	0.0197	0.0952	-0.167	0.206	1.01	0.891	1.15	0.844	1
Ptgs1	0.0183	0.13	-0.237	0.274	1.01	0.848	1.21	0.894	1
Ptger2	0.018	0.18	-0.335	0.371	1.01	0.793	1.29	0.924	1
Map2k1	0.015	0.0445	-0.0721	0.102	1.01	0.951	1.07	0.749	1
Pla2g4a	0.0105	0.146	-0.276	0.297	1.01	0.826	1.23	0.945	1
Csf1	0.0105	0.175	-0.333	0.354	1.01	0.794	1.28	0.955	1
Tlr2	0.00375	0.287	-0.558	0.566	1	0.679	1.48	0.99	1
Il6	0.00349	0.425	-0.83	0.837	1	0.563	1.79	0.994	1
Rock2	0.00337	0.118	-0.228	0.234	1	0.854	1.18	0.978	1
Bcl2l1	0.00234	0.0403	-0.0766	0.0812	1	0.948	1.06	0.956	1
Plcb1	0.00198	0.191	-0.372	0.376	1	0.773	1.3	0.992	1
Stat2	0.000233	0.116	-0.226	0.227	1	0.855	1.17	0.998	1
Mapk3	-0.000167	0.0677	-0.133	0.133	1	0.912	1.1	0.998	1
Il6ra	-0.0042	0.23	-0.454	0.446	0.997	0.73	1.36	0.986	1
Prkcb	-0.0108	0.232	-0.465	0.443	0.993	0.724	1.36	0.965	1
Ccl2	-0.0125	0.386	-0.769	0.744	0.991	0.587	1.68	0.975	1
Gnb1	-0.0143	0.0674	-0.146	0.118	0.99	0.903	1.09	0.84	1
Rac1	-0.0144	0.0702	-0.152	0.123	0.99	0.9	1.09	0.845	1
Twist2	-0.0164	0.249	-0.504	0.471	0.989	0.705	1.39	0.95	1
Tradd	-0.0205	0.108	-0.232	0.191	0.986	0.852	1.14	0.857	1
Ccr2	-0.0214	0.395	-0.795	0.752	0.985	0.576	1.68	0.959	1
Cdc42	-0.0254	0.0539	-0.131	0.0803	0.983	0.913	1.06	0.657	1
Hmgb1	-0.0314	0.109	-0.246	0.183	0.978	0.844	1.14	0.785	1
Tollip	-0.0319	0.0401	-0.11	0.0466	0.978	0.926	1.03	0.462	1
Hspb1	-0.0359	0.14	-0.311	0.239	0.975	0.806	1.18	0.809	1
Mknk1	-0.0373	0.0724	-0.179	0.105	0.975	0.883	1.08	0.628	1
Ltb	-0.0402	0.248	-0.526	0.445	0.973	0.695	1.36	0.878	1
Fxyd2	-0.0408	0.178	-0.389	0.308	0.972	0.764	1.24	0.827	1
Smad7	-0.0421	0.0613	-0.162	0.078	0.971	0.894	1.06	0.522	1
Ppp1r12b	-0.0457	0.137	-0.314	0.222	0.969	0.805	1.17	0.752	1
Tcf4	-0.0576	0.0693	-0.193	0.0783	0.961	0.875	1.06	0.444	1
Mapk8	-0.0604	0.158	-0.37	0.249	0.959	0.774	1.19	0.718	1
Fasl	-0.0625	0.372	-0.792	0.667	0.958	0.578	1.59	0.873	1
Il18	-0.0641	0.107	-0.273	0.145	0.957	0.828	1.11	0.574	1
Mapk1	-0.0658	0.0491	-0.162	0.0305	0.955	0.894	1.02	0.238	1
Tgfb3	-0.0688	0.0949	-0.255	0.117	0.953	0.838	1.08	0.501	1
Ifi44	-0.0707	0.124	-0.313	0.172	0.952	0.805	1.13	0.593	1
Cxcl9	-0.0739	0.282	-0.626	0.478	0.95	0.648	1.39	0.804	1
Tlr4	-0.084	0.225	-0.525	0.357	0.943	0.695	1.28	0.724	1
C7	-0.0938	0.176	-0.439	0.251	0.937	0.738	1.19	0.617	1
Ccl11	-0.1	0.37	-0.826	0.626	0.933	0.564	1.54	0.798	1
Mef2a	-0.103	0.0599	-0.22	0.0145	0.931	0.858	1.01	0.147	1
Il1a	-0.103	0.254	-0.6	0.394	0.931	0.66	1.31	0.701	1
Map2k4	-0.104	0.0781	-0.257	0.0489	0.93	0.837	1.03	0.24	1
Ccl21a	-0.11	0.174	-0.451	0.231	0.927	0.732	1.17	0.555	1
Cysltr1	-0.12	0.351	-0.808	0.568	0.92	0.571	1.48	0.746	1
Nr3c1	-0.122	0.0913	-0.301	0.0567	0.919	0.812	1.04	0.238	1
Il7	-0.127	0.352	-0.816	0.562	0.916	0.568	1.48	0.733	1
Mef2c_Mm	-0.143	0.19	-0.514	0.228	0.906	0.7	1.17	0.485	1
Masp1	-0.15	0.127	-0.4	0.0993	0.901	0.758	1.07	0.291	1
Chi3l3	-0.178	0.282	-0.731	0.375	0.884	0.603	1.3	0.557	1
C1s	-0.178	0.284	-0.735	0.378	0.884	0.601	1.3	0.558	1
Tlr3	-0.195	0.28	-0.743	0.354	0.874	0.597	1.28	0.517	1
Ptgfr	-0.501	0.272	-1.03	0.0318	0.707	0.489	1.02	0.125	1
Cxcl1	-1.02	0.4	-1.8	-0.236	0.493	0.286	0.849	0.0513	1
